# Supplementary material for: Outpatient palliative care during the COVID-19 pandemic: a retrospective single centre analysis in Germany
Source: BMC Palliat Care. 2022 Aug 12;21:144. doi: 10.1186/s12904-022-01035-x (PMC9371950; doi:10.1186/s12904-022-01035-x)
Supplement: Supplementary file 1 — Additional file 1. [file 12904_2022_1035_MOESM1_ESM.zip]

Archive with 3 entries (3 files):
- Interviews Data.xlsx
- OPC Data.xlsx
- Certificates of death Data-R1.xlsx
