# Supplementary material for: Outpatient palliative care during the COVID-19 pandemic: a retrospective single centre analysis in Germany
Source: BMC Palliat Care. 2022 Aug 12;21:144. doi: 10.1186/s12904-022-01035-x (PMC9371950; doi:10.1186/s12904-022-01035-x)
Supplement: Supplementary file 1 — Additional file 1. [file 12904_2022_1035_MOESM1_ESM.zip › Interviews Data.xlsx]

## Sheet: Tabelle1
case	palliative care council service	acp structures
1	1	0
2	1
3	0	1
4	0	0
5	0	0
6	0	0
7	1	1
8	0	0
9	1	1
10	0	0
11	0	0
12	0	0
13	0	0
14	0	0
15	1	1
16	1	1
17	1	1
18	1	1
19	1	0
20	0	1
21	0	0
22	0	1
23	0	0
24	1	0
25	0
26	0
27	0	0
28	0	1
29	0
30	0
