# Supplementary material for: Outpatient palliative care during the COVID-19 pandemic: a retrospective single centre analysis in Germany
Source: BMC Palliat Care. 2022 Aug 12;21:144. doi: 10.1186/s12904-022-01035-x (PMC9371950; doi:10.1186/s12904-022-01035-x)
Supplement: Supplementary file 1 — Additional file 1. [file 12904_2022_1035_MOESM1_ESM.zip › OPC Data.xlsx]

## Sheet: Data
Year (2019=0, 2020=1, Covid=2)	Gender (m=0, w=1)	Covid Status (No=0, Yes=1)	Age	Days treated	ACP (No=0, Yes=1)	Legal guardian (No=0, Yes=1)	Referrer (University hospital=0, General practitioner=1, Other hospital=2, Nursing home or hospice=3, Oncologist=4, Relative=5, Other=6)	Care level	Primary location	ECOG	Oncologic comorbidety (No=0, Yes=1)	Endpoint (Deceased=1, Stabilised=0, Hospital admission=2)	Status of patient (Alive=0, Deceased=1)	Emergency phone calls (No=0, Yes=1)	Emergency home visits (No=0, Yes=1)
0	1	0	86	3	1	0	1	2	1	3	1	1	1	1	1
0	0	0	89	1	1	0	5	3	0	4	0	0	0	0	0
0	0	0	82	10	0	0	3	2	3	3	0	1	1	1	0
0	1	0	44	7	0	0	4	2	0	3	1	1	1	0	0
0	1	0	86	7	0	0	1	3	0	3	0	1	1	0	0
0	0	0	77	23	0	0	6	2	3	2	0	1	1	0	0
0	0	0	62	44	0	1	0	3	0	3	1	1	1	1	0
0	0	0	57	17	0	0	3	0	3	4	1	1	1	0	0
0	0	0	79	4	0	0	0	0	0	2	1	2	0	0	0
0	1	0	81	1	1	1	6	2	0	3	1	0	0	0	0
0	0	0	85	119	1	1	0	4	0	2	1	0	0	0	0
0	1	0	86	1	1	0	6	3	1	3	1	0	0	0	0
0	0	0	70	90	0	0	0	0	0	3	1	1	1	0	1
0	0	0	82	45	1	0	6	4	0	3	0	1	1	1	1
0	0	0	57	6	0	0	6	0	3	4	1	1	1	0	0
0	0	0	82	5	0	0	2	2	3	4	0	1	1	0	0
0	1	0	64	51	0	0	6	0	0	3	1	2	0	1	0
0	0	0	80	73	1	0	6	3	0	2	1	2	0	1	1
0	0	0	51	1	1	0	6	5	1	4	1	0	0	0	0
0	1	0	71	20	0	0	4	2	3	3	1	1	1	0	0
0	1	0	84	113	1	0	5	2	0	2	1	1	1	1	1
0	0	0	75	23	1	0	0	3	0	3	0	2	0	0	0
0	1	0	78	401	1	0	1	3	0	2	0	1	1	1	1
0	0	0	69	73	1	0	2	3	0	3	1	1	1	1	1
0	1	0	84	12	1	0	6	2	0	3	1	2	0	1	0
0	1	0	49	33	0	0	0	0	0	3	1	2	0	0	0
0	0	0	74	2	1	1	0	3	1	2	0	0	0	0	0
0	1	0	93	123	1	0	2	4	1	2	0	0	0	1	0
0	1	0	56	5	0	0	2	0	3	3	1	1	1	0	0
0	1	0	81	31	0	0	2	1	1	4	0	1	1	1	0
0	1	0	77	139	1	0	1	0	0	3	1	1	1	1	1
0	0	0	68	37	1	0	2	2	0	3	1	1	1	1	1
0	0	0	76	18	1	0	2	4	0	4	0	1	1	1	1
0	0	0	68	5	1	0	6	0	0	3	1	1	1	0	0
0	0	0	82	127	1	0	1	0	0	3	1	1	1	0	0
0	0	0	78	70	1	0	1	1	0	2	1	2	0	1	1
0	1	0	48	37	0	1	3	3	1	3	1	1	1	0	0
0	1	0	60	75	0	0	6	0	0	1	1	1	1	1	1
0	0	0	78	1	1	0	0	1	0	3	1	0	0	0	0
0	1	0	52	106	1	0	2	2	0	2	1	1	1	1	1
0	0	0	85	18	1	1	1	2	1	3	1	1	1	1	1
0	1	0	55	3	1	0	6	0	0	3	0	2	0	0	0
0	0	0	69	71	1	1	0	3	1	3	1	1	1	1	1
0	0	0	66	153	0	0	0	3	0	2	1	2	0	1	1
0	0	0	66	3	1	0	1	0	0	4	1	1	1	0	0
0	1	0	65	3	0	1	6	4	3	3	1	1	1	0	0
0	0	0	75	34	1	0	1	5	0	3	1	0	0	1	0
0	1	0	71	3	0	0	6	0	3	2	1	1	1	0	0
0	1	0	88	3	0	0	6	4	1	4	1	1	1	0	0
0	1	0	77	13	1	0	0	0	1	3	1	1	1	1	0
0	1	0	61	164	1	1	0	3	0	3	0	0	0	1	0
0	1	0	74	60	0	0	0	5	3	3	1	1	1	0	0
0	0	0	87	2	1	0	5	0	0	4	1	1	1	1	0
0	0	0	88	11	1	0	0	4	1	3	0	1	1	1	1
0	0	0	84	2	1	0	3	2	3	3	0	1	1	0	0
0	0	0	77	4	0	0	6	0	3	4	1	1	1	0	0
0	1	0	90	14	1	1	3	2	1	4	1	1	1	1	0
0	0	0	78	4	1	1	0	0	0	4	1	1	1	1	0
0	1	0	64	55	1	1	3	2	3	4	1	1	1	0	0
0	0	0	82	13	1	0	1	1	0	3	1	2	0	1	1
0	1	0	89	6	1	1	1	4	1	3	0	1	1	0	0
0	0	0	75	4	1	1	4	4	0	3	1	1	1	1	1
0	1	0	77	1	0	0	2	5	0	4	1	0	0	0	0
0	0	0	70	128	1	0	1	0	0	2	1	0	0	1	0
0	0	0	65	3	0	1	1	5	1	4	0	1	1	1	0
0	1	0	98	1	0	0	1	4	0	3	1	0	0	0	0
0	0	0	87	7	1	0	1	3	3	4	0	1	1	0	0
0	1	0	54	37	0	0	0	0	0	3	1	1	1	1	1
0	1	0	78	41	1	1	1	5	1	4	1	1	1	1	0
0	0	0	78	3	0	0	2	0	3	3	1	1	1	0	0
0	0	0	75	6	1	0	2	0	0	2	1	1	1	1	1
0	1	0	94	20	0	0	6	5	0	3	0	1	1	1	0
0	1	0	64	2	1	0	1	5	0	3	0	0	0	0	0
0	1	0	96	179	0	0	2	2	1	2	0	1	1	1	0
0	1	0	83	54	1	0	1	1	0	3	1	1	1	1	1
0	1	0	79	3	1	0	3	0	3	3	0	1	1	0	0
0	0	0	97	2	0	0	1	4	0	4	0	1	1	0	0
0	1	0	76	2	1	0	1	4	0	3	1	1	1	1	0
0	0	0	81	160	1	0	1	3	0	3	1	1	1	1	1
0	1	0	43	253	1	0	6	0	0	2	1	2	0	1	1
0	1	0	47	86	0	0	0	0	0	2	1	0	0	0	1
0	1	0	78	24	1	0	6	2	0	2	1	1	1	0	0
0	1	0	81	5	1	0	3	0	3	4	1	1	1	0	0
0	1	0	91	62	0	0	6	2	0	3	1	1	1	1	1
0	1	0	69	23	0	0	6	5	3	3	1	1	1	0	0
0	0	0	60	11	0	0	1	4	1	3	1	1	1	1	1
0	0	0	66	72	1	0	6	3	0	3	1	1	1	1	1
0	0	0	78	36	0	1	1	3	0	2	1	1	1	1	1
0	1	0	89	99	0	1	0	5	0	3	0	0	0	1	1
0	1	0	94	50	1	0	5	4	0	3	1	0	0	0	0
0	0	0	72	49	0	1	6	0	1	3	1	1	1	0	0
0	0	0	82	3	1	0	0	4	1	3	1	1	1	0	0
0	1	0	92	2	0	0	6	2	1	4	0	1	1	0	0
0	0	0	77	5	0	0	3	2	3	4	1	1	1	0	0
0	1	0	75	337	1	0	3	1	0	3	0	1	1	1	0
0	0	0	80	11	0	0	6	1	3	3	1	1	1	0	0
0	0	0	62	10	1	1	1	0	0	3	1	2	0	1	1
0	1	0	83	43	0	0	6	4	0	3	1	2	0	1	1
0	1	0	83	17	1	0	1	2	0	2	1	1	1	0	0
0	0	0	73	25	1	0	1	1	0	1	1	1	1	1	1
0	1	0	81	7	1	0	1	0	0	3	1	1	1	0	0
0	1	0	91	11	0	0	3	4	1	4	0	1	1	0	0
0	1	0	79	44	0	0	1	2	0	2	1	1	1	0	0
0	0	0	87	1	1	0	0	4	0	3	1	0	0	0	0
0	0	0	83	4	1	0	1	3	0	3	1	1	1	1	1
0	0	0	56	2	1	1	5	2	0	1	0	0	0	0	0
0	1	0	97	2	1	0	1	3	1	3	0	1	1	0	0
0	1	0	72	120	1	0	6	0	0	3	1	1	1	1	1
0	1	0	65	42	1	0	1	0	0	1	1	1	1	1	0
0	1	0	83	10	1	0	5	3	0	2	0	1	1	1	0
0	1	0	60	62	1	0	5	0	0	2	1	1	1	1	1
0	0	0	77	11	1	0	2	0	0	3	1	1	1	1	1
0	1	0	90	3	0	0	1	3	1	3	0	1	1	0	0
0	1	0	82	114	1	1	1	0	0	2	1	1	1	1	1
0	1	0	88	33	1	0	6	3	1	3	0	1	1	1	0
0	1	0	80	18	1	0	1	2	0	3	1	1	1	1	1
0	0	0	83	2	0	0	1	5	0	4	0	1	1	1	1
0	1	0	84	9	0	0	0	3	0	3	1	1	1	1	0
0	1	0	91	90	0	0	6	5	1	3	0	0	0	1	1
0	1	0	83	70	0	0	1	3	0	2	0	2	0	0	0
0	1	0	58	55	0	0	1	3	0	2	1	2	0	1	0
0	0	0	83	7	0	0	3	0	3	3	0	1	1	0	0
0	1	0	79	215	1	0	5	3	0	2	1	1	1	1	0
0	0	0	84	12	1	1	5	0	0	2	1	1	1	1	1
0	1	0	95	8	1	1	5	3	1	4	0	1	1	0	0
0	1	0	73	1128	1	0	5	4	0	3	1	1	1	1	1
0	0	0	92	38	0	1	6	2	1	3	0	1	1	1	0
0	1	0	61	10	1	0	1	2	1	4	1	1	1	1	1
0	0	0	71	255	1	1	1	3	1	3	1	1	1	1	0
0	0	0	86	30	0	0	2	0	0	2	1	2	0	1	1
0	0	0	79	14	1	0	0	2	0	3	1	1	1	1	0
0	0	0	68	5	0	1	2	0	1	3	1	1	1	1	0
0	1	0	79	5	0	0	3	0	3	4	0	1	1	0	0
0	0	0	85	12	0	0	1	0	1	4	0	1	1	1	0
0	1	0	59	13	0	0	2	0	0	2	1	0	0	1	0
0	0	0	66	66	0	0	1	4	0	3	1	1	1	0	1
0	0	0	72	38	1	0	2	0	0	2	1	1	1	1	1
0	1	0	94	135	0	0	1	2	0	3	0	0	0	0	0
0	0	0	55	61	1	0	2	0	0	2	1	1	1	1	1
0	1	0	77	43	1	1	0	2	0	3	1	2	0	1	0
0	1	0	72	7	0	0	5	0	0	3	1	1	1	1	1
0	1	0	89	5	0	1	1	5	0	4	0	1	1	1	0
0	0	0	81	111	1	0	6	5	0	3	1	1	1	1	1
0	0	0	82	1	1	0	6	3	0	2	1	0	0	0	0
0	0	0	80	46	0	0	5	5	1	3	0	1	1	1	0
0	1	0	80	1	1	0	0	0	0	2	1	0	0	0	0
0	1	0	88	85	1	0	2	3	0	2	0	1	1	1	0
0	0	0	85	8	1	0	6	5	0	3	0	1	1	0	1
0	1	0	73	48	1	0	1	0	0	3	1	2	0	1	1
0	1	0	85	39	1	0	6	2	0	3	1	1	1	1	0
0	0	0	70	22	1	1	2	0	0	2	1	1	1	1	1
0	1	0	83	31	1	0	1	5	0	3	0	1	1	1	0
0	1	0	75	41	0	0	2	0	0	3	1	2	0	1	0
0	0	0	82	76	0	0	1	0	0	2	1	1	1	1	0
0	1	0	67	6	0	0	1	0	0	2	1	1	1	0	1
0	1	0	88	260	1	1	5	2	0	2	0	1	1	1	1
0	0	0	89	1	0	0	6	2	1	3	0	0	0	0	0
0	1	0	75	122	1	0	6	3	0	3	0	1	1	1	1
0	0	0	60	14	0	0	2	0	0	2	1	1	1	1	1
0	1	0	71	2	0	1	1	3	1	2	0	2	0	0	0
0	1	0	78	77	1	0	4	3	0	2	1	1	1	1	0
0	0	0	67	86	1	0	1	3	0	2	1	1	1	0	0
0	0	0	87	17	0	0	3	0	3	3	1	1	1	0	0
0	1	0	71	66	1	0	0	0	3	2	1	1	1	0	0
0	0	0	68	80	1	1	0	0	0	2	1	1	1	1	0
0	1	0	78	63	1	0	5	4	0	4	1	1	1	0	1
0	1	0	98	174	1	0	6	4	0	3	0	0	0	1	1
0	1	0	54	147	0	0	6	2	3	1	1	1	1	0	0
0	0	0	77	24	1	0	2	2	0	2	1	1	1	1	0
0	1	0	83	7	0	1	1	5	1	4	0	1	1	0	0
0	1	0	82	15	1	1	3	4	1	3	0	1	1	0	0
0	0	0	87	13	1	1	1	3	1	3	0	1	1	1	1
0	1	0	87	21	1	0	2	4	1	3	1	0	0	1	0
0	0	0	71	23	0	0	6	3	0	3	0	0	0	0	0
0	1	0	52	5	1	0	2	1	0	3	1	1	1	1	0
0	0	0	82	41	1	0	1	5	1	3	1	1	1	1	0
0	1	0	57	466	1	1	3	1	0	2	1			1	1
0	1	0	72	307	0	0	1	4	5	3	0	1	1	1	0
0	0	0	80	5	0	0	0	2	0	2	1	0	0	0	0
0	1	0	85	10	1	0	1	2	0	3	1	1	1	1	0
0	0	0	43	34	1	1	1	4	0	3	1	1	1	1	1
0	1	0	91	43	0	0	6	4	1	3	1	0	0	1	1
0	1	0	61	27	0	0	1	0	0	3	1	1	1	1	0
0	1	0	43	38	0	0	1	0	0	2	1	1	1	1	1
0	0	0	77	7	0	0	6	3	0	3	1	1	1	1	1
0	1	0	62	7	0	1	5	3	1	4	1	1	1	0	1
0	0	0	78	78	1	0	1	2	0	2	1			0	0
0	1	0	55	14	0	0	2	2	0	2	1	2	0	1	0
0	0	0	73	62	1	0	5	3	0	2	1	1	1	1	1
0	1	0	81	92	0	0	6	0	0	2	1	0	0	0	0
0	0	0	81	2	1	0	5	0	0	4	1	1	1	1	0
0	0	0	95	25	0	0	2	4	0	2	0	1	1	1	1
0	0	0	70	122	1	0	0	3	0	2	0	2	0	1	1
0	1	0	78	230	0	0	6	0	3	3	1	1	1	0	0
0	0	0	67	2	1	1	1	2	1	3	1	1	1	1	1
0	1	0	83	1	1	1	0	3	1	2	1	0	0	0	0
0	1	0	85	13	0	0	5	0	0	3	1	2	0	1	0
0	0	0	79	26	1	0	1	5	0	3	0	2	0	1	1
0	1	0	70	5	1	0	6	2	0	2	1	2	0	1	0
0	0	0	83	47	1	0	3	0	3	2	1	1	1	0	0
0	1	0	84	3	1	0	1	0	0	3	1	1	1	0	1
0	0	0	70	58	0	0	0	3	0	2	1	1	1	1	0
0	0	0	63	9	1	0	5	0	0	3	1	1	1	1	1
0	0	0	81	179	1	0	6	1	0	2	1	1	1	1	1
0	0	0	80	15	1	1	0	4	1	3	1	1	1	0	0
0	0	0	81	5	0	0	6	0	0	3	1	1	1	1	1
0	1	0	64	25	0	0	6	2	3	3	0	1	1	0	0
0	1	0	73	67	1	1	1	2	0	2	1	1	1	1	1
0	1	0	94	22	0	0	1	3	1	2	0	0	0	0	0
0	0	0	74	3	1	0	2	3	1	2	1	1	1	1	0
0	1	0	71	45	1	0	5	0	0	3	1	1	1	1	1
0	0	0	66	33	0	0	0	3	0	3	1	1	1	1	1
0	1	0	63	19	0	0	1	3	0	2	1	1	1	1	0
0	1	0	91	16	1	0	3	4	1	3	0	1	1	0	0
0	0	0	94	37	1	0	6	3	0	3	0	1	1	1	1
0	0	0	65	155	0	0	0	0	0	2	1	1	1	1	0
0	1	0	89	5	1	1	1	4	1	4	0	1	1	0	0
0	0	0	59	4	1	1	5	0	0	3	1	1	1	1	0
0	0	0	89	1	0	0	1	2	0	3	1	0	0	0	0
0	0	0	78	77	0	0	1	2	1	3	1	1	1	1	0
0	1	0	82	90	1	0	6	2	0	3	1	1	1	1	0
0	0	0	73	13	1	0	5	4	0	3	0	1	1	0	0
0	1	0	70	40	1	0	6	0	0	3	1	1	1	1	1
0	1	0	93	101	1	1	0	3	0	3	0	1	1	0	0
0	0	0	71	3	1	0	5	3	0	3	1	1	1	1	0
0	1	0	76	73	1	1	1	4	0	2	1	2	0	1	1
0	0	0	84	17	0	0	6	0	0	3	0	1	1	0	0
0	0	0	84	44	1	1	6	4	1	2	1	1	1	1	0
0	1	0	62	3	0	1	3	0	1	3	1	1	1	1	1
0	1	0	82	48	1	1	3	0	3	3	1	1	1	0	0
0	0	0	92	8	1	0	1	2	0	3	1	2	0	1	1
0	1	0	79	1	1	0	1	0	0	1	1	0	0	0	0
0	0	0	85	5	0	0	2	4	1	3	1	1	1	1	1
0	0	0	76	1	0	0	6	0	0	3	1	0	0	0	0
0	0	0	86	5	0	0	2	0	3	4	0	1	1	0	0
0	1	0	82	1	1	1	1	5	0	4	0	1	1	1	1
0	1	0	83	51	1	0	0	2	0	3	0	1	1	1	1
0	0	0	83	15	0	0	0	2	1	3	0	2	0	1	0
0	1	0	93	11	0	1	1	5	0	3	0	1	1	0	0
0	1	0	64	17	0	0	6	2	0	3	1	2	0	1	0
0	0	0	92	103	0	0	5	2	1	4	0	0	0	0	0
0	0	0	69	3	1	0	2	0	0	3	1	2	0	1	1
0	0	0	69	10	0	0	0	3	0	3	0	0	0	1	0
0	1	0	59	720	0	0	1	2	0	1	0	1	1	1	1
0	1	0	90	58	1	1	2	5	0	4	1	0	0	0	1
0	0	0	67	31	1	0	6	0	0	3	1	1	1	1	1
0	1	0	80	9	1	0	5	3	0	3	0	1	1	0	0
0	1	0	72	54	0	0	6	0	0	1	1	1	1	1	0
0	0	0	61	4	0	0	6		0	3	1	1	1	1	0
0	0	0	85	1	1	0	1	4	1	3	0	0	0	0	0
0	1	0	70	75	1	0	4	4	0	3	0	1	1	1	0
0	1	0	76	1	1	0	1	3	1	3	0	0	0	0	0
0	1	0	75	90	0	0	6	3	0	3	0	0	0	1	0
0	1	0	85	7	0	0	3	0	3	3	1	1	1	0	0
0	0	0	67	4	0	0	1	0	0	2	1	1	1	1	1
0	0	0	93	14	0	0	1	3	3	4	0	1	1	0	0
0	0	0	83	24	1	0	2	2	0	3	1	1	1	1	0
0	1	0	87	30	0	0	3	0	3	3	0	1	1	0	0
0	0	0	55	7	1	0	6	2	0	3	1	2	0	0	0
0	1	0	89	4	0	0	3	0	3	2	1	1	1	0	0
0	1	0	94	26	1	0	6	2	1	4	1	1	1	0	1
0	1	0	75	27	1	0	0	2	3	3	1	1	1	0	0
0	0	0	83	3	1	0	1	1	0	3	1	1	1	1	1
0	1	0	91	8	1	0	6	4	0	4	0	1	1	0	0
0	1	0	57	20	1	0	2	2	3	3	1	0	0	0	0
0	0	0	71	21	0	0	0	3	3	2	1	1	1	0	0
0	0	0	80	10	0	0	2	2	0	3	1	1	1	0	0
0	0	0	90	8	0	1	1	5	1	4	0	1	1	0	0
0	1	0	68	183	0	0	3	4	3	3	1	0	0	1	0
0	1	0	63	574	1	0	1	0	0	2	1	1	1	1	1
0	1	0	64	8	1	1	5	3	3	2	1	1	1	1	0
0	1	0	82	6	1	1	0	2	0	3	1	2	0	1	1
0	0	0	77	3	1	1	0	4	0	3	1	1	1	1	1
0	1	0	78	72	1	0	6	2	3	2	1	1	1	0	0
0	1	0	91	1	0	0	3	3	1	2	0	0	0	0	0
0	1	0	80	11	0	0	0	0	3	3	1	1	1	1	1
0	1	0	77	20	0	0	2	2	0	3	1	1	1	1	1
0	0	0	73	86	1	0	1	0	5	2	1	2	0	1	1
0	1	0	84	33	0	1	2	2	0	3	1	1	1	1	1
0	1	0	92	32	0	0	2	3	1	3	1	1	1	1	1
0	1	0	85	1	0	0	1	5	0	3	1	0	0	0	0
0	1	0	67	27	0	0	2	4	0	4	0	2	0	1	1
0	1	0	91	344	1	0	1	2	0	2	1	1	1	1	0
0	0	0	91	10	1	0	6	4	1	4	0	1	1	1	0
0	1	0	75	20	0	1	1	0	1	3	1	1	1	0	1
0	1	0	50	9	1	0	3	0	3	4	1	1	1	0	0
0	0	0	52	40	0	0	0	2	1	3	1	1	1	1	1
0	0	0	86	7	1	0	1	5	0	4	0	1	1	1	0
0	0	0	71	243	1	0	0	2	0	3	1	0	0	1	0
0	1	0	92	38	1	0	5	2	0	2	1	1	1	0	1
0	1	0	86	22	0	0	6	5	1	3	0	1	1	0	0
0	0	0	75	83	1	1	5	3	0	3	0	1	1	1	0
0	0	0	58	6	0	0	4	0	0	3	1	1	1	1	0
0	1	0	81	10	0	0	1	5	0	3	0	1	1	1	1
0	0	0	76	3	1	0	1	4	0	3	0	1	1	1	1
0	0	0	83	6	1	1	3	5	1	4	0	1	1	0	0
0	1	0	68	73	1	1	1	0	0	2	1	1	1	1	0
0	1	0	78	20	0	0	6	2	1	2	0	0	0	0	0
0	0	0	80	45	1	0	0	3	0	2	1	1	1	1	0
0	1	0	87	2	1	0	5	2	0	4	0	1	1	1	0
0	1	0	84	9	0	0	6	2	3	3	1	1	1	0	0
0	0	0	82	12	1	1	1	0	0	2	1	2	0	0	0
0	1	0	58	17	1	0	5	2	1	2	1	1	1	0	0
0	0	0	89	21	1	1	1	0	0	2	1	1	1	1	1
0	0	0	75	4	1	0	6	4	0	3	1	1	1	1	1
0	0	0	77	15	1	0	0	2	3	3	1	1	1	0	0
0	0	0	71	7	1	0	1	3	0	3	1	1	1	1	0
0	1	0	58	13	0	0	2	0	3	4	1	1	1	0	0
0	1	0	88	81	1	0	6	3	0	2	0	1	1	1	1
0	1	0	82	315	1	0	0	1	0	3	1	0	0	1	1
0	1	0	69	22	1	0	1	0	0	3	1	1	1	1	1
0	0	0	85	44	0	1	2	2	0	4	1	1	1	0	1
0	0	0	67	14	1	1	0	2	0	2	1	2	0	0	0
0	0	0	86	6	0	0	6	3	3	3	1	1	1	0	0
0	1	0	59	47	1	0	1	2	0	2	1	1	1	1	1
0	0	0	56	3	0	0	1	2	0	3	1	1	1	1	0
0	1	0	68	17	1	0	6	3	1	3	1	1	1	1	0
0	1	0	76	2	0	1	0	3	1	3	0	0	0	0	0
0	1	0	84	147	1	1	1	3	0	2	1	1	1	1	1
0	0	0	88	11	1	0	2	0	0	3	1	1	1	0	0
0	0	0	51	2	1	0	6	0	0	2	1	1	1	1	1
0	1	0	95	6	0	0	1	2	1	4	1	2	0	1	0
0	1	0	92	108	1	0	0	0	3	2	1	1	1	1	0
0	0	0	71	30	0	0	1	3	0	4	1	1	1	1	1
0	0	0	78	6	1	0	2	0	0	3	0	1	1	1	0
0	0	0	55	6	0	0	6	0	3	3	1	1	1	0	0
0	0	0	74	2	0	1	1	3	1	4	0	1	1	0	0
0	0	0	83	61	1	0	5	5	0	3	0	0	0	1	1
0	0	0	57	56	0	1	6	2	0	2	1	2	0	1	1
0	1	0	70	26	1	0	6	2	3	4	0	1	1	0	0
0	0	0	68	29	1	1	1	2	1	3	0	1	1	1	0
0	1	0	92	8	0	1	2	4	1	4	0	1	1	1	0
0	1	0	58	380	1	1	1	2	0	1	1	0	0	1	1
0	1	0	96	59	0	1	1	5	0	4	0	1	1	1	1
0	1	0	71	40	1	1	3	3	3	4	1	1	1	0	0
0	0	0	84	121	1	1	1	3	0	3	0	1	1	1	1
0	0	0	66	58	0	0	3	0	0	3	1	1	1	0	0
0	0	0	80	7	0	1	0	3	0	3	1	1	1	1	1
0	1	0	84	78	0	0	2	2	0	2	1	1	1	1	0
0	1	0	80	134	0	0	6	3	0	3	1	2	0	1	1
0	1	0	68	154	1	0	1	0	0	2	1	2	0	0	0
0	0	0	91	39	1	0	6	3	0	3	0	1	1	1	1
0	0	0	73	95	1	0	0	2	3	3	1	1	1	0	0
0	0	0	77	6	1	0	5	0	0	3	1	1	1	1	1
0	0	0	80	13	1	0	1	0	0	3	1	2	0	1	1
0	0	0	76	43	1	1	1	3	0	4	1	1	1	0	0
0	1	0	72	34	0	0	2	0	0	1	1	2	0	1	1
0	0	0	83	66	1	0	1	4	0	3	1	1	1	1	1
0	1	0	79	112	0	0	0	0	0	2	1	1	1	1	0
0	1	0	94	72	1	0	6	1	1	3	0	1	1	0	0
0	0	0	79	124	1	1	1	2	1	3	1	0	0	1	0
0	0	0	81	3	0	0	2	2	1	2	1	1	1	1	1
0	0	0	70	2	0	1	2	2	3	3	1	1	1	0	0
0	0	0	96	1	0	1	6	4	1	3	0	0	0	0	0
0	0	0	94	6	1	0	6	3	1	3	1	1	1	1	0
0	1	0	73	112	0	0	6	0	0	1	1	0	0	1	1
0	1	0	77	167	1	0	6	2	0	2	0	2	0	1	0
0	0	0	70	43	0	1	3	1	1	3	0	0	0	1	1
0	1	0	55	93	0	0	0	2	0	3	1	0	0	0	0
0	1	0	89	106	1	0	1	2	0	3	1	1	1	1	1
0	1	0	80	3	0	0	3	0	3	4	0	1	1	0	0
0	0	0	66	321	0	0	0	0	0	3	1	1	1	1	1
0	1	0	93	2	0	0	2	2	1	3	0	1	1	0	0
0	1	0	59	57	0	0	2	2	0	2	1	1	1	1	1
0	1	0	86	124	1	1	6	2	0	3	1	1	1	0	0
0	1	0	78	105	0	0	6	3	0	3	1	1	1	1	0
0	0	0	58	20	1	0	2	3	0	3	1	1	1	1	1
0	0	0	88	21	1	0	1	2	0	3	1	2	0	1	1
0	0	0	69	62	1	0	1	0	0	2	1	1	1	1	1
0	1	0	84	116	0	0	1	4	0	2	1	1	1	1	0
0	1	0	73	30	1	0	6	0	3	3	1	1	1	0	0
0	0	0	65	1	0	0	0	4	0	2	1	0	0	0	0
0	1	0	52	27	0	0	0	0	3	2	1	1	1	1	1
0	1	0	85	12	1	0	0	3	1	4	1	1	1	0	0
0	0	0	63	11	0	1	2	0	3	3	1	1	1	0	0
0	1	0	89	3	0	1	5	4	0	3	0	1	1	1	1
0	0	0	79	1	0	1	1	5	1	3	0	0	0	0	0
0	0	0	79	14	1	0	5	0	0	3	1	1	1	1	1
0	1	0	66	30	1	0	0	5	0	3	1	1	1	0	0
0	1	0	65	34	1	0	0	3	1	3	0	1	1	0	0
0	0	0	86	3	1	0	5	3	0	3	0	1	1	0	0
0	1	0	65	8	1	0	1	3	0	3	0	0	0	0	0
0	1	0	65	12	0	0	0	0	3	3	1	1	1	0	0
0	0	0	86	20	1	1	1	3	0	2	1	2	0	0	0
0	1	0	83	39	1	0	6	3	0	3	0	1	1	0	1
0	1	0	80	18	1	0	0	2	0	3	1	1	1	1	1
0	0	0	82	145	0	0	6	3	0	2	1	1	1	1	0
0	1	0	84	48	1	0	6	5	0	3	1	1	1	1	1
0	0	0	63	1	1	0	2	0	0	2	1	0	0	0	0
0	1	0	61	318	1	0	1	5	0	3	0	0	0	0	0
0	1	0	52	36	0	0	4	0	0	3	1	1	1	1	1
0	0	0	64	216	0	0	1	2	0	2	1	1	1	1	1
0	0	0	85	275	0	0	1	4	0	4	0	1	1	1	1
0	0	0	79	138	1	0	1	3	1	2	0	0	0	1	0
0	0	0	82	11	1	0	2	0	3	4	1	1	1	0	0
0	1	0	85	21	1	0	2	3	3	3	1	1	1	0	0
0	0	0	79	4	0	0	0	3	1	4	0	1	1	1	0
0	0	0	76	303	0	0	1	0	0	2	1	1	1	1	1
0	0	0	92	8	1	1	1	4	0	4	0	1	1	1	1
0	1	0	80	1	1	1	1	4	1	4	0	0	0	0	0
0	1	0	63	9	1	1	2	0	3	3	1	1	1	0	0
0	1	0	79	46	1	0	6	2	0	3	1	1	1	1	0
0	1	0	64	30	1	0	6	2	0	2	1	0	0	0	0
0	1	0	57	122	1	0	0	3	0	2	1	2	0	1	1
0	0	0	88	14	1	0	3	3	0	4	0	1	1	1	1
0	0	0	88	62	1	0	6	4	0	2	1	2	0	1	0
0	0	0	75	32	1	0	1	2	0	3	1	2	0	1	0
0	0	0	82	125	0	1	3	0	3	3	1	1	1	0	0
0	0	0	64	138	1	0	4	3	0	4	1	2	0	1	1
0	1	0	100	14	0	0	5	2	0	2	0	1	1	1	1
0	1	0	65	120	0	0	6	2	3	3	0	1	1	0	0
0	1	0	79	131	0	0	1	0	0	1	1	0	0	1	1
0	0	0	70	5	0	0	2	0	0	3	1	1	1	1	0
0	0	0	75	22	1	1	1	2	0	3	1	1	1	0	0
0	0	0	95	7	0	0	6	3	1	3	0	1	1	0	0
0	1	0	82	7	1	0	5	4	0	4	0	1	1	1	1
0	1	0	80	13	1	0	1	1	0	3	1	1	1	0	1
0	0	0	77	495	0	0	1	4	0	3	1	0	0	0	0
0	1	0	90	3	0	0	6	3	1	4	0	1	1	0	0
0	0	0	77	6	0	0	0	2	3	4	1	1	1	0	0
0	1	0	83	75	0	0	6	0	3	4	1	1	1	0	0
0	1	0	87	9	0	1	3	4	1	3	0	0	0	0	0
0	0	0	71	32	1	1	0	0	0	3	1	1	1	1	0
0	1	0	69	57	1	0	1	0	0	3	1	0	0	0	1
0	0	0	72	126	1	0	5	0	0	2	1	1	1	1	0
0	1	0	62	137	1	0	2	2	0	2	1	2	0	1	1
0	1	0	78	11	1	0	6	0	3	4	1	1	1	0	0
0	0	0	88	33	0	0	6	0	0	3	1	1	1	0	0
0	1	0	83	1	0	0	0	3	0	2	1	0	0	0	0
0	0	0	81	29	0	0	2	2	0	3	0	1	1	1	0
0	1	0	84	8	1	1	1	5	0	3	0	1	1	0	1
0	1	0	82	10	1	0	6	2	0	2	1	1	1	1	0
0	1	0	79	201	0	0	1	3	0	2	1	1	1	1	1
0	0	0	80	4	1	0	1	4	0	3	0	2	0	1	0
0	0	0	88	1	1	0	1	0	1	4	0	1	1	0	0
0	0	0	60	105	1	0	1	2	0	2	1	2	0	1	1
0	1	0	82	4	1	1	0	5	1	4	0	1	1	1	0
0	1	0	84	12	1	1	3	3	0	2	1	1	1	1	0
0	1	0	94	23	1	1	1	4	1	3	0	1	1	1	0
0	1	0	68	77	1	0	1	2	1	3	1	1	1	1	1
0	0	0	82	62	1	0	2	0	0	2	1	1	1	0	0
0	1	0	79	8	0	0	6	2	1	3	1	2	0	0	0
0	1	0	82	1	0	0	1	3	0	2	1	0	0	0	0
0	1	0	81	16	0	0	6	2	1	3	1	1	1	1	0
0	0	0	80	67	1	1	1	4	0	3	1	1	1	0	1
0	0	0	62	27	1	0	2	0	0	2	1	2	0	1	0
0	1	0	80	8	1	0	3	4	1	3	0	1	1	0	0
0	1	0	80	6	0	0	6	3	1	4	0	1	1	1	0
0	1	0	54	24	0	0	5	0	0	2	1	2	0	1	0
0	0	0	82	26	1	1	6	4	0	3	1	1	1	0	0
0	0	0	79	1	0	0	6	0	3	4	0	1	1	0	0
0	0	0	60	7	1	0	5	0	0	2	1	2	0	0	1
0	0	0	84	1	1	0	1	3	0	3	1	0	0	0	0
0	0	0	89	29	0	0	0	3	1	2	0	2	0	0	0
0	1	0	59	4	0	0	4	0	0	2	1	2	0	0	0
0	0	0	77	60	0	0	6	1	0	3	1	1	1	0	1
0	0	0	80	55	0	0	0	3	0	2	1	0	0	1	0
0	0	0	62	30	0	0	0	0	0	2	1	2	0	1	0
0	0	0	89	59	1	0	5	2	0	3	1	1	1	1	0
0	0	0	82	67	0	0	1	3	0	2	1	1	1	1	1
0	0	0	89	4	0	0	1	4	0	3	0	1	1	1	1
0	1	0	90	23	1	0	5	2	0	3	0	1	1	0	0
0	1	0	58	198	1	1	1	0	0	3	1	1	1	1	1
0	1	0	92	7	1	1	0	4	1	4	0	1	1	0	0
0	1	0	73	19	1	1	5	0	0	2	1	2	0	1	0
0	1	0	83	2	1	0	1	2	1	4	1	1	1	1	0
0	0	0	86	13	0	0	6	0	3	4	1	1	1	0	0
0	0	0	80	3	1	0	1	0	0	1	1	1	1	1	0
0	1	0	93	22	1	1	6	5	1	3	0	1	1	1	0
0	0	0	87	5	1	1	6	3	1	3	0	1	1	1	0
0	0	0	80	203	1	0	1	0	0	1	1	1	1	1	1
0	1	0	83	153	0	1	6	3	1	2	1	1	1	1	1
0	0	0	64	7	1	0	6	2	1	4	0	1	1	1	0
0	0	0	76	21	1	0	1	0	0	1	1	1	1	1	1
0	0	0	80	26	0	0	1	3	0	4	1	1	1	1	1
0	0	0	64	69	0	0	6	0	0	3	1	2	0	1	1
0	0	0	84	5	1	0	0	4	0	3	1	1	1	1	1
0	1	0	63	12	1	0	1	2	0	3	1	1	1	0	0
0	0	0	55	23	0	1	6	5	1	4	0	1	1	1	0
0	0	0	62	38	1	0	6	3	0	3	0	0	0	1	0
0	1	0	64	71	1	0	2	0	0	2	1	2	0	1	1
0	0	0	76	2	1	0	5	3	0	3	1	1	1	1	1
0	0	0	69	98	1	0	0	0	0	2	1	1	1	1	0
0	0	0	81	61	1	1	0	4	0	3	1	1	1	1	1
0	0	0	78	208	1	0	1	0	0	1	1	1	1	1	1
0	0	0	65	2	1	0	2	2	1	3	1	1	1	1	0
0	0	0	78	3	0	1	1	5	1	4	0	1	1	0	0
0	0	0	27	22	1	1	6	0	0	2	1	1	1	1	0
0	1	0	80	89	0	0	1	4	0	3	0	0	0	1	1
0	0	0	88	1	1	0	1	3	1	4	0	1	1	0	0
0	0	0	75	85	0	0	0	0	0	2	1	1	1	1	1
0	1	0	70	53	1	0	0	2	0	2	1	1	1	1	1
0	0	0	89	3	1	1	2	3	0	2	1	0	0	0	0
0	0	0	80	7	0	1	6	5	1	4	0	1	1	1	0
0	1	0	67	3	1	0	6	4	0	4	0	0	0	0	0
0	1	0	67	62	0	0	3	4	3	3	1	1	1	0	0
0	0	0	88	2	0	1	6	5	0	4	1	1	1	1	1
0	0	0	79	4	1	1	0	4	1	4	0	1	1	1	0
0	0	0	75	1	0	0	2	2	0	2	0	0	0	0	0
0	0	0	78	4	1	0	6	3	3	3	1	1	1	0	0
0	1	0	73	76	0	1	5	5	1	4	0	1	1	1	0
0	0	0	81	2	0	0	3	4	3	4	0	1	1	0	0
0	1	0	85	38	1	0	6	2	0	2	1	2	0	0	0
0	0	0	70	1	1	1	1	3	1	4	0	1	1	0	0
0	1	0	63	111	1	0	6	4	0	2	1	1	1	1	1
0	1	0	75	340	1	1	5	2	0	2	1	1	1	1	1
0	1	0	74	17	1	1	1	4	1	3	1	0	0	1	0
0	1	0	85	4	0	0	2	2	1	3	0	1	1	1	0
0	1	0	82	23	1	0	3	3	1	3	1	1	1	0	0
0	1	0	66	104	0	0	6	5	0	1	1	1	1	1	1
0	1	0	81	10	1	1	1	3	0	3	1	1	1	1	0
0	0	0	65	98	1	0	6	3	0	2	1	1	1	1	0
0	0	0	86	18	1	0	1	3	0	3	1	1	1	1	0
0	0	0	67	12	1	0	2	2	0	2	1	1	1	1	1
0	1	0	83	18	1	0	5	3	1	3	1	1	1	1	0
0	0	0	98	61	0	0	0	3	0	3	0	0	0	1	0
0	1	0	87	4	0	0	5	3	0	3	1	2	0	0	0
0	1	0	62	159	0	0	1	0	0	2	1	1	1	1	0
0	1	0	86	12	1	0	3	5	1	4	0	1	1	1	0
0	0	0	91	5	1	1	1	3	0	4	0	1	1	0	0
0	1	0	56	69	0	0	6	0	0	4	1	1	1	1	1
0	0	0	80	120	1	0	0	2	0	1	1	1	1	1	0
0	1	0	51	8	1	1	1	3	0	3	0	1	1	0	1
0	1	0	84	96	1	0	0	2	3	3	0	1	1	0	0
0	1	0	78	3	1	1	2	5	1	4	0	1	1	1	0
0	0	0	83	6	0	0	3	0	3	3	1	1	1	0	0
0	1	0	59	38	1	0	6	2	1	3	1	1	1	1	1
0	1	0	87	48	1	0	2	3	1	3	0	1	1	1	0
0	1	0	95	3	1	1	0	4	0	4	0	1	1	0	0
0	0	0	82	14	0	0	0	0	0	3	1	2	0	0	0
0	1	0	70	8	0	0	1	3	1	3	1	1	1	1	0
0	0	0	61	6	0	0	6	5	1	3	1	1	1	1	0
0	0	0	84	36	1	0	6	0	0	3	1	1	1	1	1
0	0	0	55	2	0	0	1	0	0	1	1	0	0	0	0
0	0	0	78	1	0	0	0	3	0	2	1	0	0	0	0
0	0	0	50	5	0	0	6	5	0	4	0	1	1	1	1
0	0	0	71	6	1	0	1	4	0	3	1	2	0	0	0
0	1	0	73	117	1	0	6	3	0	3	1	1	1	1	1
0	1	0	81	24	1	0	1	0	3	3	1	1	1	0	0
0	0	0	73	261	1	0	0	0	0	3	1	1	1	0	1
0	0	0	81	15	1	0	1	2	0	2	1	2	0	0	1
0	0	0	73	1	0	0	2	2	1	3	1	0	0	0	0
0	1	0	82	42	1	0	5	2	0	2	1	1	1	1	1
0	0	0	81	24	1	0	6	0	0	3	1	1	1	1	1
0	1	0	85	6	1	0	3	2	1	3	0	1	1	1	1
0	0	0	73	21	0	0	3	0	0	2	1	1	1	1	1
0	0	0	81	5	1	0	6	4	0	4	0	1	1	1	0
0	0	0	55	33	1	0	6	1	3	3	1	1	1	0	0
0	1	0	96	24	1	1	5	4	0	3	0	1	1	0	0
0	0	0	89	3	0	0	0	0	0	4	1	2	0	1	0
0	0	0	86	13	1	1	5	2	1	3	0	1	1	1	1
0	0	0	57	35	1	1	1	4	0	2	1	1	1	1	0
0	0	0	72	23	0	1	1	4	1	2	1	1	1	1	0
0	1	0	79	2	1	1	5	4	0	2	1	2	0	1	0
0	0	0	88	3	1	1	1	4	0	4	1	1	1	0	0
0	0	0	72	49	1	1	2	0	0	3	1	1	1	1	1
0	1	0	84	23	1	0	2	0	1	3	1	1	1	1	0
0	0	0	80	58	1	0	1	0	0	2	1	2	0	1	0
0	1	0	84	12	1	1	0	2	0	2	0	1	1	0	0
0	1	0	55	51	0	0	5	4	0	4	0	1	1	0	1
0	1	0	76	33	1	0	0	3	0	3	1	1	1	0	1
0	1	0	72	112	1	0	0	2	0	2	0	2	0	0	1
0	1	0	77	9	1	0	1	3	1	3	1	1	1	1	1
0	0	0	72	17	1	1	5	0	0	2	1	1	1	1	1
0	0	0	91	14	1	0	6	2	0	3	1	1	1	1	0
0	0	0	62	11	1	0	1	5	0	1	0	2	0	1	1
0	1	0	77	55	0	0	0	4	0	3	1	0	0	0	1
0	0	0	88	9	0	0	3	4	3	3	1	1	1	0	0
0	1	0	95	15	1	1	1	4	1	3	0	1	1	0	0
0	1	0	88	8	1	0	5	2	0	3	1	1	1	1	0
0	1	0	91	9	0	0	6	3	1	3	0	1	1	1	1
0	0	0	84	2	1	0	4	4	0	3	1	1	1	0	0
0	1	0	76	67	0	0	2	4	0	2	1	2	0	1	1
0	1	0	87	84	1	1	5	3	0	2	1	1	1	1	0
0	0	0	86	74	1	0	6	0	0	3	1	1	1	1	1
0	1	0	90	13	1	1	5	5	0	4	0	1	1	1	1
0	1	0	80	185	1	0	3	2	3	3	0	1	1	0	0
0	1	0	90	2	1	1	1	0	0	4	0	1	1	1	0
0	0	0	73	120	0	1	6	5	1	4	0	1	1	1	1
0	1	0	64	38	0	0	1	3	0	2	1	1	1	1	0
0	1	0	71	5	1	0	1	0	0	2	1	2	0	0	0
0	1	0	85	43	1	0	1	3	0	3	1	1	1	1	1
0	1	0	72	154	1	0	0	0	0	2	1	1	1	1	1
0	1	0	79	13	1	1	6	2	3	3	1	1	1	1	0
0	0	0	72	81	0	0	0	0	0	3	1	1	1	1	1
0	1	0	87	128	1	0	6	0	0	3	1	1	1	1	0
0	0	0	76	30	0	1	6	5	1	3	1	1	1	0	0
0	0	0	64	15	1	0	6	4	0	3	1	1	1	1	1
0	1	0	67	13	1	0	0	2	3	3	1	1	1	0	0
0	1	0	69	68	0	0	1	0	0	3	1	0	0	1	0
0	1	0	70	27	0	0	6	0	0	3	1	2	0	1	1
0	0	0	89	1	1	0	6	5	1	4	0	1	1	0	1
0	0	0	45	54	1	0	3	3	3	2	1	1	1	0	0
0	0	0	89	159	1	0	6	3	0	3	1	1	1	1	0
0	1	0	63	25	1	0	1	0	0	1	1	1	1	1	0
0	0	0	90	86	1	0	2	3	1	2	1	1	1	1	1
0	1	0	66	19	0	0	0	5	1	3	0	0	0	1	1
0	1	0	91	3	1	1	3	4	1	3	0	1	1	0	0
0	1	0	85	1	1	0	5	0	0	4	0	1	1	0	0
0	1	0	78	24	0	0	0	0	0	3	1	1	1	1	0
0	1	0	94	1	1	0	1	4	1	3	0	0	0	0	0
0	1	0	89	61	0	0	2	4	0	3	1	0	0	1	0
0	0	0	85	80	1	0	2	0	0	1	1	1	1	1	1
0	0	0	61	12	0	0	1	0	0	3	1	1	1	0	0
0	1	0	98	16	1	0	6	5	0	3	0	1	1	1	1
0	0	0	49	11	1	0	6	3	3	2	1	1	1	0	0
0	1	0	46	4	1	0	0	0	0	2	1	2	0	1	0
0	0	0	75	74	1	0	2	4	0	2	1	1	1	1	1
0	1	0	92	5	1	1	5	4	0	3	0	1	1	1	1
0	0	0	79	12	0	0	3	0	3	3	1	1	1	0	0
0	0	0	72	22	0	0	3	2	1	3	0	1	1	1	0
0	1	0	59	23	0	0	6	0	3	3	1	1	1	0	0
0	1	0	88	2	0	0	6	4	1	4	0	1	1	0	0
0	1	0	46	26	1	0	0	4	0	2	1	1	1	1	1
0	1	0	85	17	1	0	1	3	1	1	1	1	1	0	0
0	0	0	75	225	0	0	4	4	0	2	1	1	1	1	1
0	0	0	80	20	1	0	2	3	0	3	1	0	0	0	0
0	0	0	81	6	1	0	6	0	1	3	1	1	1	1	1
0	1	0	81	8	1	0	0	2	1	2	1	2	0	1	0
0	1	0	89	154	1	0	6	3	1	3	0	1	1	1	1
0	1	0	63	109	0	0	6	3	0	2	1	2	0	0	0
0	1	0	60	90	1	0	2	2	0	1	1	1	1	1	1
0	1	0	61	4	1	0	6	0	0	3	1	2	0	0	0
0	0	0	79	33	1	0	6	2	0	3	1	1	1	1	1
0	0	0	80	5	0	0	2	3	1	2	1	1	1	0	0
0	0	0	68	249	0	0	6	4	0	3	1	0	0	1	1
0	0	0	89	79	1	0	0	3	0	2	1	1	1	1	1
0	1	0	66	22	0	0	0	4	0	3	0	0	0	0	0
0	0	0	67	143	1	0	0	0	0	2	1	1	1	1	1
0	1	0	78	24	1	0	2	3	1	2	1	1	1	1	0
0	1	0	93	273	1	0	1	5	0	3	0	1	1	1	1
0	0	0	54	12	0	0	5	0	0	3	1	1	1	1	1
0	1	0	63	174	1	0	0	3	1	3	0	2	0	1	0
0	1	0	69	5	0	0	3	2	3	3	1	1	1	0	0
0	1	0	88	87	1	0	1	5	1	3	1	1	1	1	0
0	1	0	62	64	1	0	0	3	0	3	1	1	1	1	0
0	1	0	91	39	0	0	3	3	3	3	0	1	1	0	0
0	1	0	59	96	1	0	2	0	0	1	1	1	1	1	0
0	0	0	102	10	1	1	5	5	0	3	0	1	1	0	1
0	0	0	85	15	0	0	1	5	1	4	0	1	1	1	0
0	0	0	88	26	1	0	6	0	0	2	0	1	1	0	0
0	0	0	64	12	1	0	6	0	0	1	1	1	1	0	1
0	0	0	71	31	1	1	3	4	3	3	0	1	1	0	0
0	0	0	91	50	1	1	0	3	1	3	0	1	1	1	0
0	1	0	62	57	0	0	0	0	0	1	1	1	1	1	1
0	0	0	88	12	1	0	2	2	0	4	0	1	1	1	0
0	0	0	77	50	1	0	6	3	0	3	1	2	0	0	0
0	1	0	83	58	1	0	5	0	0	3	1	1	1	1	0
0	0	0	68	3	1	0	1	5	0	3	0	1	1	1	0
0	1	0	84	4	1	0	1	4	1	3	1	1	1	0	0
0	1	0	85	4	1	1	1	0	0	4	1	1	1	1	1
0	0	0	90	41	1	0	1	3	0	3	0	0	0	1	0
0	0	0	67	1	0	0	6	0	3	4	1	1	1	0	0
0	1	0	91	14	1	0	6	3	1	3	0	0	0	0	0
0	0	0	81	40	0	0	1	1	0	2	1	1	1	1	1
0	1	0	91	10	1	0	5	4	0	3	0	1	1	0	1
0	0	0	89	27	1	1	1	5	0	3	1	1	1	1	0
0	1	0	56	34	1	0	4	3	0	3	1	1	1	0	0
0	0	0	87	79	1	1	2	3	0	2	0	0	0	0	0
0	0	0	78	5	1	0	1	0	0	2	1	1	1	1	1
0	1	0	83	9	1	0	3	2	3	3	1	1	1	0	0
0	1	0	42	6	0	0	6	0	0	4	1	2	0	1	1
0	0	0	64	140	1	0	1	3	0	3	1	1	1	1	1
0	0	0	85	10	0	1	6	2	1	3	1	1	1	0	0
0	1	0	44	23	0	0	6	3	5	3	1	1	1	1	1
0	1	0	99	1	1	0	2	4	1	3	0	0	0	0	0
0	0	0	93	73	1	0	0	2	1	3	1	1	1	1	1
0	0	0	84	5	1	0	6	3	0	3	0	1	1	1	1
0	0	0	62	4	1	0	3	0	3	3	1	1	1	0	0
0	0	0	59	138	1	0	0	0	3	3	0	1	1	0	0
0	1	0	104	94	1	0	2	3	1	2	0	1	1	1	0
0	0	0	89	234	0	0	6	0	3	3	1	1	1	0	0
0	0	0	82	28	1	0	1	0	0	3	1	1	1	1	0
0	1	0	71	1	1	1	6	2	1	3	0	0	0	0	0
0	1	0	72	29	1	1	5	3	0	1	1	1	1	1	0
0	0	0	84	60	0	0	6	2	3	3	1	1	1	0	0
0	1	0	104	35	1	0	6	4	0	3	0	0	0	0	0
0	1	0	78	18	1	1	0	4	1	4	1	1	1	0	0
0	0	0	81	13	1	0	6	3	0	4	1	1	1	1	1
0	1	0	58	38	0	0	2	0	0	2	1	1	1	1	1
0	1	0	94	8	0	0	0	3	0	3	0	1	1	1	1
0	0	0	72	45	0	0	0	2	1	3	1	1	1	1	0
0	1	0	59	18	1	0	6	2	0	3	1	1	1	1	0
0	0	0	83	4	1	0	1	5	0	3	1	1	1	1	0
0	0	0	87	37	1	0	1	0	0	2	1	2	0	1	1
0	0	0	73	16	0	0	0	0	0	2	1	0	0	1	0
0	0	0	67	10	0	0	2	2	3	3	1	1	1	0	0
0	1	0	88	24	0	0	1	2	0	2	0	0	0	0	1
0	1	0	91	14	1	0	1	3	0	2	1	1	1	1	0
0	1	0	82	23	0	0	3	0	3	4	0	1	1	0	0
0	0	0	82	5	1	0	0	3	0	2	0	1	1	0	1
0	1	0	64	6	1	0	6	2	0	3	1	2	0	1	1
0	1	0	57	34	1	1	6	3	0	3	1	2	0	0	0
0	1	0	81	10	0	0	3	2	3	4	1	1	1	0	0
0	1	0	90	27	1	0	0	3	0	2	0	1	1	1	1
0	1	0	81	63	0	1	0	4	0	3	0	1	1	1	1
0	0	0	82	1	0	0	6	5	1	3	0	0	0	0	0
0	0	0	67	21	0	1	0	5	1	3	0	0	0	0	0
0	0	0	53	4	1	0	6	4	3	3	1	1	1	0	0
0	1	0	86	72	1	0	1	0	3	1	1	2	0	1	0
0	1	0	78	19	1	0	3	4	1	3	0	1	1	0	0
0	0	0	70	9	1	1	5	4	0	2	1	1	1	1	1
0	1	0	26	1	1	1	3	0	0	4	0	0	0	0	0
0	0	0	95	11	0	0	1	2	1	3	0	1	1	1	1
0	0	0	71	156	1	0	5	3	0	2	1	2	0	1	1
0	0	0	81	98	1	0	6	0	1	2	1	1	1	1	1
0	0	0	68	42	0	0	1	3	0	2	1	2	0	1	1
0	1	0	92	46	1	0	6	4	0	3	0	1	1	1	1
0	1	0	84	33	1	0	6	0	0	2	1	1	1	0	1
0	1	0	61	352	1	1	1	3	0	2	1			1	0
0	0	0	50	11	1	0	5	3	0	2	1	0	0	0	0
0	1	0	96	1	1	1	1	2	1	2	1	0	0	0	0
0	0	0	74	10	1	0	3	0	3	3	1	1	1	0	0
0	0	0	70	34	0	0	2	0	0	3	1	1	1	1	1
0	0	0	69	128	0	0	6	1	0	3	0	0	0	0	0
0	0	0	90	3	0	0	3	0	3	3	0	1	1	0	0
0	0	0	78	210	0	0	0	2	3	3	1	1	1	0	0
0	1	0	93	50	0	0	6	4	0	3	0	1	1	1	1
0	0	0	75	52	0	1	6	4	1	3	1	1	1	1	1
0	0	0	80	7	0	0	6	3	1	4	0	1	1	1	0
0	0	0	87	2	0	0	1	4	0	4	1	1	1	0	0
0	0	0	46	1	0	0	6	0	0	2	1	0	0	0	0
0	0	0	79	78	1	0	6	0	0	3	1	1	1	1	1
0	1	0	92	2	1	0	3	2	1	4	0	1	1	1	0
0	1	0	79	14	0	0	3	0	3	3	1	1	1	0	0
0	1	0	94	1	1	0	5	4	0	3	0	0	0	0	0
0	1	0	92	1	0	0	2	2	1	3	0	0	0	0	0
0	1	0	62	10	1	1	2	3	1	2	1	1	1	0	0
0	0	0	82	6	1	0	1	5	0	3	0	1	1	1	1
0	1	0	90	2	0	0	5	4	1	3	0	1	1	0	0
0	1	0	81	18	1	0	6	0	0	2	1	0	0	1	0
0	1	0	53	58	1	1	1	5	1	3	0	0	0	1	0
0	1	0	80	24	0	0	1	2	0	1	1			0	0
0	1	0	82	7	1	0	6	2	0	3	1	1	1	0	0
0	0	0	69	31	1	1	5	3	5	2	1	2	0	1	0
0	1	0	69	113	0	0	6	2	0	2	1	0	0	1	0
0	1	0	90	11	1	0	6	4	0	4	0	1	1	1	1
0	0	0	81	8	0	0	2	2	1	3	0	1	1	1	1
0	0	0	67	4	0	0	0	0	3	3	1	1	1	0	0
0	1	0	92	68	1	1	0	4	1	3	0	0	0	0	0
0	1	0	75	2	1	1	1	4	0	4	1	1	1	0	1
0	0	0	82	7	1	0	6	2	0	2	1	1	1	0	0
0	1	0	81	2	1	1	1	0	0	1	1	1	1	0	0
0	1	0	89	152	1	0	6	0	0	2	1	2	0	0	1
0	0	0	78	63	1	0	6	2	0	3	1	1	1	0	0
1	0	0	84	14	1	0	1	2	0	3	1	1	1	0	0
1	0	0	79	32	1	0	1	0	0	1	1	1	1	0	1
1	0	0	81	122	0	0	2	3	0	2	1	1	1	1	1
1	1	0	88	10	1	0	6	3	1	4	1	1	1	1	1
1	0	0	71	11	0	0	1	5	0	4	0	1	1	1	0
1	0	0	77	24	1	0	5	2	0	3	1	1	1	1	1
1	0	0	88	9	1	1	1	2	0	3	0	1	1	1	0
1	1	0	63	35	1	0	1	0	0	2	1	1	1	1	1
1	0	0	73	6	0	0	0	5	0	4	0	1	1	1	0
1	1	0	44	7	0	0	4	2	0	3	1	1	1	0	1
1	0	0	76	28	0	0	3	2	0	2	1	1	1	0	1
1	1	0	56	25	1	0	3	2	3	3	1	1	1	0	0
1	1	0	90	26	0	0	6	1	0	3	0	0	0	0	0
1	1	0	85	21	1	0	6	3	3	2	1	1	1	0	0
1	0	0	85	119	1	1	0	4	0	2	1	0	0	0	0
1	1	0	92	1	1	0	1	3	0	3	1	0	0	0	0
1	1	0	49	57	0	0	0	2	3	3	1	1	1	0	0
1	0	0	76	4	0	0	0	0	3	3	1	1	1	0	0
1	0	0	90	12	0	0	1		1		1			0	0
1	0	0	84	3	0	0	6	4	0	3	0	1	1	0	1
1	1	0	49	128	1	0	0	2	0	1	1	2	0	0	0
1	1	0	76	35	1	0	1	3	0	3	0	1	1	0	1
1	0	0	81	21	1	0	2	2	0	2	1	1	1	1	0
1	0	0	83	7	1	0	0	2	0	4	0	1	1	0	0
1	1	0	85	11	1	0	1	2	0	3	1	1	1	1	1
1	1	0	97	53	1	0	1	4	0	2	0	1	1	0	0
1	1	0	82	66	1	0	2	2	0	3	1	1	1	1	1
1	1	0	45	68	1	0	1	4	0	2	0	1	1	1	1
1	1	0	86	6	1	0	1	3	0	2	1	1	1	1	1
1	0	0	55	3	1	0	2	0	0	3	1	1	1	1	0
1	0	0	76	23	1	0	0	3	0	3	0	2	0	0	0
1	1	0	78	401	1	0	1	3	0	2	0	1	1	1	1
1	0	0	68	1	0	0	0	0	0	2	1	0	0	0	0
1	1	0	80	2	1	0	1	4	1	4	0	1	1	0	0
1	0	0	75	2	1	1	0	3	1	2	0	0	0	0	0
1	1	0	80	4	1	0	2	2	0	1	1	1	1	0	1
1	0	0	54	11	1	0	0	3	0	2	1	1	1	1	1
1	0	0	63	68	0	0	0	0	3	2	1	1	1	0	0
1	0	0	89	9	1	0	0	3	1	3	1	1	1	0	0
1	1	0	93	5	1	0	1	2	0	3	1	1	1	0	0
1	1	0	94	123	1	0	2	4	1	2	0	0	0	0	1
1	0	0	92	32	0	0	1	2	1	3	0	0	0	0	0
1	1	0	81	24	1	0	0	4	0	3	1	1	1	1	1
1	1	0	61	302	1	0	1	2	0	1	1	0	0	0	0
1	1	0	68	43	1	0	0	0	0	2	1	1	1	1	1
1	0	0	68	37	1	0	2	2	0	3	1	1	1	0	0
1	1	0	93	45	1	0	6	3	0	4	1	1	1	1	0
1	0	0	75	7	0	0	1	0	0	3	1	1	1	1	0
1	0	0	90	1	0	0	1	3	0	3	0	0	0	0	0
1	1	0	76	4	1	0	6	4	0	3	1	1	1	0	1
1	0	0	78	70	1	0	1	1	0	2	1	2	0	1	1
1	0	0	100	2	1	0	1	4	0	3	0	1	1	0	1
1	0	0	80	204	1	0	1	1	0	3	0	0	0	1	0
1	0	0	71	3	1	1	1	4	0	2	1	0	0	0	0
1	1	0	84	5	0	0	6	5	1	3	0	1	1	0	0
1	0	0	67	153	0	0	0	3	0	2	1	2	0	1	1
1	0	0	83	3	1	0	1	2	0	3	1	1	1	0	1
1	1	0	62	8	1	0	0	2	0	2	0	1	1	1	1
1	0	0	70	40	1	1	0	2	0	3	1	1	1	0	0
1	1	0	62	164	1	1	0	3	0	3	0	0	0	1	1
1	0	0	78	11	1	0	1	5	0	3	0	1	1	0	0
1	0	0	92	24	1	0	1	5	0	3	1	1	1	0	1
1	0	0	82	339	1	0	1	0	0	2	0	2	0	1	1
1	0	0	97	3	1	0	3	4	1	3	0	1	1	0	0
1	0	0	83	162	1	0	1	2	0	2	1	1	1	0	1
1	0	0	89	17	1	1	1	3	1	4	1	1	1	1	1
1	0	0	69	32	1	0	5	0	0	2	1	2	0	1	1
1	1	0	87	42	0	0	2	3	3	3	1	1	1	0	0
1	0	0	81	132	1	0	2	0	0	2	1	2	0	1	1
1	1	0	65	46	0	0	0	0	0	3	1	1	1	1	1
1	1	0	89	6	1	1	1	4	1	3	0	1	1	0	0
1	0	0	83	40	1	0	1	3	0	1	1	1	1	0	0
1	1	0	60	77	0	0	1	0	0	3	1	0	0	1	1
1	0	0	72	34	1	0	0	3	0	3	1	1	1	1	1
1	1	0	78	104	1	1	1	2	1	2	1	1	1	0	0
1	0	0	64	18	0	1	1	4	1	3	0	1	1	1	1
1	0	0	77	3	1	1	2	3	0	4	1	1	1	0	0
1	1	0	80	4	0	0	1	4	1	4	0	1	1	0	1
1	1	0	98	2	0	0	6	4	0	4	0	0	0	0	0
1	1	0	69	1	0	1	1	4	1	2	0	0	0	0	0
1	0	0	81	4	1	0	1	0	0	2	1	1	1	1	1
1	1	0	78	41	1	1	1	5	1	4	0	1	1	0	0
1	0	0	75	90	1	0	1	5	0	3	1	1	1	0	1
1	1	0	60	1	1	0	2	0	0	1	1	0	0	0	0
1	1	0	96	179	0	0	2	2	1	2	0	1	1	1	0
1	1	0	66	8	0	1	6	5	1	3	0	1	1	1	1
1	0	0	70	51	0	0	0	2	0	2	1	2	0	1	1
1	1	0	88	17	0	0	3	2	1	3	1	1	1	1	0
1	1	0	96	1	0	0	2	4	1	4	0	0	0	0	0
1	0	0	70	1	1	0	1	3	0	1	1	0	0	0	0
1	0	0	94	1	0	1	2	5	1	3	1	0	0	0	0
1	0	0	77	3	1	0	2	0	3	2	1	1	1	0	0
1	1	0	81	8	0	1	5	5	1	3	0	1	1	0	1
1	0	0	68	48	1	0	1	0	0	3	1	1	1	0	0
1	0	0	78	22	0	0	6	3	0	3	0	2	0	1	0
1	1	0	83	39	1	0	1	4	0	3	1	1	1	1	1
1	1	0	74	1	0	0	0	2	0	4	1	1	1	0	0
1	1	0	88	1	1	0	0	4	0	3	0	0	0	0	0
1	0	0	61	7	0	0	2	0	0	3	1	1	1	0	1
1	0	0	45	67	0	0	5	1	0	3	1	1	1	0	1
1	1	0	91	4	1	1	1	4	1	3	0	1	1	0	0
1	1	0	31	314	0	0	0	0	0	2	1			1	1
1	1	0	81	17	1	0	6	0	3	2	1	1	1	0	0
1	0	0	70	12	0	0	2	2	1	3	0	0	0	0	0
1	1	0	78	24	1	0	6	2	0	2	1	1	1	0	0
1	0	0	58	2	0	0	2	0	0	1	1	0	0	0	0
1	1	0	78	4	1	0	1	0	0	2	1	2	0	0	0
1	0	0	83	32	1	0	1	4	0	3	1	1	1	1	1
1	0	0	72	32	1	1	2	2	0	3	0	1	1	1	1
1	1	0	81	17	0	0	6	5	0	4	1	0	0	0	0
1	0	0	58	28	0	1	2	5	1	3	1	1	1	0	1
1	1	0	93	1	0	0	1	3	0	3	0	0	0	0	0
1	0	0	78	36	0	1	1	3	0	2	1	1	1	1	1
1	1	0	88	12	1	0	0	3	0	2	0	1	1	1	1
1	1	0	83	11	0	0	1	2	1	2	1	1	1	0	0
1	1	0	90	99	0	1	0	5	0	3	1	0	0	1	1
1	1	0	87	7	1	0	5	2	0	2	1	2	0	0	1
1	0	0	64	15	0	0	0	0	3	3	1	1	1	0	0
1	1	0	85	49	1	0	1	3	0	3	1	1	1	0	0
1	0	0	88	1	0	0	0	0	0	1	1	0	0	0	0
1	0	0	80	11	0	0	6	1	3	3	1	1	1	0	0
1	0	0	78	95	1	0	1	0	0	2	1	1	1	1	1
1	1	0	94	22	1	0	1	3	1	3	1	1	1	0	0
1	1	0	87	24	0	1	2	4	1	3	0	1	1	1	1
1	1	0	79	57	0	0	6	4	1	4	0	1	1	0	0
1	0	0	77	1	1	1	0	2	1	4	1	1	1	0	0
1	0	0	86	4	1	0	3	3	1	3	0	1	1	1	0
1	1	0	69	261	1	0	1	3	0	2	1	1	1	1	0
1	0	0	80	52	1	0	0	3	1	2	1	1	1	0	0
1	1	0	68	102	1	0	1	2	0	2	1	1	1	0	0
1	0	0	82	191	1	0	1	3	0	2	1	1	1	1	1
1	0	0	30	67	0	1	0	0	3	3	1	1	1	0	0
1	1	0	66	5	0	0	1	0	0	3	1	0	0	0	0
1	0	0	78	87	1	1	1	0	0	2	1	1	1	1	0
1	0	0	90	66	1	1	1	4	1	3	1	0	0	1	1
1	0	0	97	1	0	0	1	2	0	3	0	0	0	0	0
1	0	0	77	28	1	0	6	3	0	3	1	0	0	0	1
1	1	0	79	1	1	0	1	3	0	4	0	1	1	0	0
1	1	0	81	4	1	1	2	2	1	4	0	1	1	0	1
1	0	0	76	4	0	1	2	2	1	2	1	0	0	0	0
1	1	0	84	9	0	0	0	3	0	3	1	1	1	0	1
1	0	0	53	62	0	0	6	5	1	3	0	0	0	0	1
1	0	0	69	22	0	0	0	3	0	3	1	1	1	0	0
1	0	0	70	6	0	0	6	2	0	3	1	2	0	0	0
1	1	0	58	55	0	0	1	3	0	2	1	2	0	1	0
1	0	0	71	1	1	0	1	4	0	4	1	1	1	1	0
1	0	0	75	53	1	1	0	4	0	3	1	1	1	1	1
1	1	0	85	39	1	0	6	3	0	3	1	1	1	1	0
1	1	0	85	6	1	1	1	2	0	3	0	1	1	1	1
1	1	0	73	1128	1	0	5	4	0	3	1	1	1	1	1
1	1	0	73	45	1	0	4	3	0	2	1	1	1	1	1
1	1	0	85	177	1	0	0	0	0	3	1	1	1	1	1
1	0	0	74	53	1	0	0	0	0	2	1	1	1	0	0
1	0	0	77	28	1	0	3	2	3	2	1	1	1	0	0
1	0	0	66	66	0	0	1	4	0	3	1	1	1	1	1
1	0	0	70	1	1	0	0	0	0	2	1	0	0	0	0
1	1	0	94	135	0	0	1	2	0	3	0	0	0	0	0
1	0	0	55	61	1	0	2	0	0	2	1	1	1	1	1
1	1	0	86	7	1	1	0	2	0	3	1	1	1	1	1
1	0	0	94	1	1	0	1	4	1	3	0	0	0	0	0
1	1	0	80	131	1	0	1	2	0	2	1	2	0	0	0
1	1	0	92	14	0	0	2		1		0			0	0
1	0	0	88	24	1	0	1	2	0	3	1	1	1	0	1
1	0	0	84	161	1	0	1	4	0	2	1	1	1	0	0
1	0	0	85	5	0	0	6	4	0	3	0	1	1	1	1
1	1	0	76	87	1	0	0	2	0	3	1	1	1	1	1
1	0	0	85	78	1	0	6	3	0	3	1	1	1	1	1
1	0	0	80	6	0	0	1	4	1	4	1	1	1	0	0
1	1	0	83	2	0	0	3	2	1	4	0	1	1	0	0
1	0	0	78	163	0	0	2	3	0	2	1	2	0	1	0
1	0	0	74	1	1	0	1	2	1	3	0	0	0	0	0
1	0	0	77	18	1	1	2	5	0	4	1	1	1	1	0
1	1	0	74	48	1	0	1	0	0	3	1	2	0	0	1
1	0	0	84	48	1	0	2	2	1	2	0	1	1	1	1
1	1	0	89	17	1	1	5	2	0	3	0	1	1	1	0
1	0	0	70	22	1	1	2	0	0	2	1	1	1	1	1
1	0	0	86	10	1	0	0	3	1	4	0	1	1	0	0
1	1	0	48	106	0	0	0	3	3	3	1	1	1	0	0
1	1	0	88	260	1	1	5	2	0	2	0	1	1	1	1
1	0	0	51	52	0	0	2	0	0	2	1	1	1	1	1
1	0	0	87	1	0	0	0	0	0	2	1	0	0	0	0
1	0	0	96	129	0	0	1	0	0	3	1	2	0	1	0
1	0	0	81	4	0	1	2	0	1	4	1	1	1	1	0
1	1	0	78	77	1	0	4	3	0	2	1	1	1	1	1
1	0	0	90	55	0	0	2	1	0	3	1	1	1	1	0
1	0	0	67	86	1	0	1	3	0	2	1	1	1	0	0
1	0	0	82	4	1	0	1	0	0	3	1	1	1	1	1
1	1	0	61	14	0	0	0	2	3	4	1	1	1	0	0
1	0	0	87	17	0	0	3	0	3	3	1	1	1	0	0
1	0	0	92	4	1	0	1	0	0	2	1	0	0	0	0
1	1	0	85	41	1	0	5	1	0	2	1	1	1	1	0
1	0	0	92	28	1	0	2	5	0	3	0	0	0	0	0
1	1	0	98	4	1	0	1	3	1	3	1	1	1	1	0
1	0	0	68	80	1	1	0	0	0	2	1	1	1	0	0
1	0	0	86	7	1	0	6	4	1	4	0	1	1	0	0
1	1	0	42	5	1	0	6	0	0	2	0	0	0	0	1
1	0	0	59	1	0	0	6	0	0	2	1	0	0	0	0
1	1	0	74	61	0	0	0	3	3	3	1	1	1	0	0
1	1	0	80	7	1	0	5	5	0	3	0	1	1	1	1
1	1	0	82	1	1	0	6	2	0	4	1	1	1	1	1
1	1	0	72	62	0	0	0	2	0	3	1	1	1	1	1
1	0	0	81	5	0	0	1	0	0	1	1	2	0	0	1
1	1	0	94	4	0	0	2	4	1	4	0	1	1	0	0
1	1	0	79	2	0	0	3	0	1	2	1	0	0	0	0
1	0	0	78	24	1	0	0	2	0	3	1	1	1	1	1
1	1	0	79	8	1	0	3	2	3	4	1	1	1	0	0
1	1	0	54	169	1	0	1	0	0	1	1	2	0	1	1
1	0	0	60	188	1	0	5	5	0	3	1	2	0	1	1
1	1	0	86	12	1	1	3	0	0	3	1	1	1	0	1
1	1	0	58	682	1	1	3	1	0	2	1	2	0	1	1
1	1	0	75	50	1	0	1	5	0	2	1	1	1	0	1
1	0	0	77	215	1	0	1	5	0	2	1	1	1	1	1
1	0	0	64	105	1	0	0	3	3	2	1	1	1	0	0
1	0	0	68	113	0	0	2	0	1	2	1	1	1	1	0
1	0	0	80	12	1	0	1	3	3	3	1	1	1	0	0
1	0	0	68	13	0	0	0	0	3	3	1	1	1	0	0
1	1	0	61	27	0	0	1	0	0	3	1	1	1	0	1
1	1	0	54	9	1	0	0	0	3	3	1	1	1	0	0
1	1	0	87	4	1	0	6	2	0	3	0	1	1	1	0
1	0	0	89	1	0	0	1	0	1	3	0	0	0	0	0
1	1	0	72	3	1	0	1	3	0	4	0	1	1	0	0
1	0	0	90	4	0	0	5	5	0	4	0	1	1	1	1
1	0	0	88	14	1	0	2	3	0	4	1	1	1	1	0
1	1	0	97	18	1	0	1	3	1	3	0	1	1	0	0
1	0	0	70	33	0	0	1	3	0	3	1	1	1	1	0
1	1	0	88	5	1	0	1	5	0	4	0	1	1	1	0
1	0	0	88	232	1	0	0	3	1	2	0	0	0	1	1
1	1	0	73	19	1	0	6	0	0	1	1	1	1	1	1
1	0	0	71	122	1	0	0	3	0	2	0	2	0	1	1
1	1	0	82	1	1	0	2	0	1	1	1	0	0	0	0
1	1	0	90	109	1	0	6	3	0	2	0	1	1	0	1
1	1	0	90	1	0	0	1	3	0	3	0	0	0	0	0
1	1	0	92	1	1	0	1	3	0	3	1	1	1	0	1
1	0	0	93	127	1	1	2	4	0	3	0	2	0	1	1
1	0	0	92	2	1	0	1	3	0	4	1	1	1	1	0
1	1	0	86	5	1	1	1	0	0	2	1	1	1	0	0
1	1	0	89	3	0	0	6	2	0	3	1	2	0	0	0
1	0	0	88	76	1	0	1	0	0	3	1	1	1	1	1
1	1	0	89	13	0	0	2	0	0	3	1	1	1	0	0
1	1	0	69	75	1	0	1	5	1	3	0	1	1	1	1
1	1	0	84	4	0	0	3	5	3	4	0	1	1	0	0
1	0	0	89	1	0	0	2	5	0	4	0	1	1	1	0
1	1	0	95	22	0	0	1	3	1	2	0	0	0	0	0
1	0	0	67	38	1	0	6	0	0	2	1	1	1	1	1
1	1	0	71	45	1	0	5	0	0	3	1	1	1	1	1
1	0	0	74	26	0	0	3	4	0	3	0	1	1	1	1
1	0	0	78	67	1	0	0	5	0	3	1	1	1	1	1
1	0	0	66	33	0	0	0	3	0	3	1	1	1	0	1
1	0	0	83	6	0	0	2	2	1	3	1	1	1	0	0
1	0	0	73	15	1	0	2	0	3	3	1	1	1	0	0
1	1	0	89	80	1	0	6	4	1	3	0	0	0	0	1
1	0	0	65	155	0	0	0	0	0	2	1	1	1	1	0
1	1	0	49	67	0	0	1	2	0	2	1	2	0	1	1
1	0	0	86	2	1	0	1	1	0	4	1	1	1	1	1
1	0	0	98	3	1	0	1	0	0	4	1	1	1	0	1
1	0	0	63	34	0	0	3	4	1	3	1	1	1	0	0
1	1	0	89	7	0	0	6	4	0	2	1	1	1	0	1
1	0	0	82	5	1	0	0	2	0	3	0	1	1	1	1
1	0	0	74	16	1	0	1	3	0	3	1	1	1	1	1
1	0	0	65	50	1	0	6	0	0	3	1	1	1	0	0
1	1	0	93	101	1	1	0	3	0	3	0	1	1	0	0
1	1	0	90	3	1	0	6	3	0	4	1	1	1	1	0
1	0	0	84	2	1	0	3	5	1	3	0	1	1	0	0
1	0	0	89	20	1	0	1	3	1	3	0	1	1	0	0
1	1	0	85	2	1	0	1	5	0	4	0	1	1	0	0
1	0	0	94	9	1	0	1	2	0	3	0	1	1	0	0
1	0	0	90	18	1	0	2	3	1	4	0	1	1	0	0
1	0	0	88	5	0	0	0	0	0	4	1	1	1	0	0
1	0	0	87	9	1	1	3	2	1	3	0	2	0	0	0
1	1	0	48	14	1	0	1	2	0	2	1	1	1	1	1
1	0	0	73	17	1	0	0	2	3	3	0	1	1	0	0
1	0	0	96	18	1	0	1	0	0	2	1	1	1	0	0
1	1	0	56	1	1	0	2	0	0	4	1	1	1	0	1
1	1	0	88	12	1	0	1	3	0	3	1	2	0	0	1
1	1	0	78	4	0	1	3	4	1	4	0	1	1	1	1
1	1	0	88	5	1	0	3	0	3	3	0	1	1	0	0
1	1	0	97	65	1	0	0	0	0	2	0	0	0	0	1
1	1	0	90	17	1	0	5	3	0	3	0	1	1	0	0
1	0	0	69	9	0	1	0	2	1	2	1	1	1	1	0
1	1	0	90	58	1	1	2	5	0	4	1	0	0	0	1
1	1	0	85	4	1	0	1	3	0	3	0	1	1	0	1
1	1	0	103	45	1	0	1	4	0	4	0	0	0	1	0
1	1	0	92	1	0	0	0	3	0	2	1	0	0	0	0
1	0	0	90	205	0	0	1	4	0	3	0	2	0	0	1
1	1	0	93	12	0	1	1	5	1	3	0	0	0	0	0
1	0	0	64	9	1	0	5	3	0	2	1	1	1	1	0
1	1	0	82	76	1	0	2	0	0	3	0	1	1	1	0
1	0	0	69	39	0	0	6	2	3	3	0	1	1	0	0
1	1	0	98	2	0	0	3	4	1	4	1	1	1	0	1
1	1	0	69	112	1	0	0	2	0	2	1	1	1	1	1
1	1	0	77	127	1	0	1	2	0	2	0	2	0	1	1
1	1	0	92	13	1	0	6	4	0	3	0	1	1	1	0
1	0	0	89	21	1	0	1	2	0	4	1	1	1	0	0
1	0	0	85	1	0	0	5	2	0	1	1	0	0	0	0
1	1	0	84	57	0	0	0	2	0	3	1	0	0	1	0
1	1	0	80	6	1	1	3	3	3	3	1	1	1	0	0
1	1	0	75	4	1	0	1	3	0	4	0	1	1	1	0
1	0	0	82	10	1	0	4	3	0	2	1	1	1	1	0
1	0	0	64	1	0	0	6	0	0	4	0	1	1	0	0
1	0	0	89	13	1	0	2	4	1	2	0	1	1	0	1
1	1	0	86	1	1	0	0	2	0	2	1	0	0	0	0
1	1	0	92	1	1	0	1	2	1	2	1	0	0	0	0
1	1	0	81	37	0	0	2	0	0	2	1	1	1	1	0
1	0	0	77	62	1	1	5	5	0	3	0	1	1	1	1
1	1	0	93	6	0	0	3	5	1	4	1	1	1	1	0
1	1	0	84	41	1	0	0	0	0	3	0	1	1	1	1
1	0	0	83	224	1	0	1	4	1	3	0	1	1	1	0
1	1	0	89	3	1	0	5	4	0	4	0	1	1	1	1
1	1	0	88	2	1	0	1	2	0	3	1	0	0	0	0
1	0	0	77	4	1	0	2	2	0	2	1	1	1	0	0
1	0	0	79	84	0	0	5	4	0	2	1	1	1	1	1
1	0	0	94	54	0	0	1	2	0	3	1	1	1	1	1
1	1	0	69	183	0	0	3	4	3	3	0	0	0	1	0
1	1	0	73	264	1	0	1	3	1	2	1	1	1	1	1
1	1	0	63	574	1	0	1	0	0	2	1	1	1	1	1
1	1	0	91	32	0	0	1	0	0	4	1	0	0	1	0
1	1	0	82	3	0	0	5	3	0	4	1	1	1	1	0
1	0	0	82	1	1	0	5	5	0	3	0	0	0	0	0
1	1	0	81	1	0	0	1	3	0	4	1	0	0	0	1
1	1	0	58	1	0	0	4	0	0	2	1	0	0	0	0
1	0	0	73	86	1	0	1	0	5	2	1	2	0	1	1
1	1	0	61	9	1	0	1	4	1	3	0	1	1	1	0
1	1	0	93	1	0	0	1	4	1	3	0	0	0	0	0
1	1	0	56	3	0	0	0	0	0	2	1	2	0	0	0
1	0	0	68	27	0	0	0	2	0	2	1	1	1	0	0
1	0	0	84	91	0	0	1	0	3	2	1	1	1	0	0
1	0	0	92	5	0	0	1	3	1	3	0	1	1	0	1
1	1	0	91	10	1	1	1	0	1	4	1	1	1	1	0
1	0	0	63	4	1	0	1	2	0	3	1	1	1	1	1
1	1	0	84	33	0	1	2	2	0	3	0	1	1	1	1
1	0	0	56	3	1	0	2	0	0	2	0	1	1	0	0
1	1	0	87	2	0	0	1	3	0	2	1	1	1	0	1
1	1	0	61	75	1	0	1	3	0	3	0	2	0	1	0
1	1	0	91	344	1	0	1	2	0	2	0	1	1	1	0
1	1	0	81	2	1	0	2	2	0	4	1	1	1	1	0
1	1	0	71	3	1	0	6	2	0	4	1	1	1	0	0
1	0	0	80	13	0	1	2	5	1	4	0	1	1	0	0
1	1	0	50	16	0	0	0	2	0	3	1	2	0	1	0
1	0	0	91	1	0	0	1	5	0	4	1	1	1	1	0
1	1	0	87	39	1	0	2	3	1	3	0	1	1	0	0
1	0	0	90	5	0	0	0	0	3	4	1	1	1	0	0
1	0	0	79	26	0	0	2	3	0	2	1	1	1	1	0
1	0	0	82	6	1	0	3	4	1	4	0	1	1	1	0
1	1	0	80	19	0	0	6	2	1	4	0	1	1	1	1
1	1	0	81	1	1	0	6	2	0	3	0	0	0	0	0
1	1	0	90	12	1	0	1	5	0	2	1	1	1	0	0
1	0	0	68	4	0	0	1	0	0	3	0	1	1	0	0
1	0	0	95	1	0	0	6	0	1	3	1	0	0	0	0
1	1	0	94	1	0	0	3	0	1	2	0	0	0	0	0
1	0	0	66	131	1	0	1	2	0	2	1	1	1	1	1
1	1	0	81	1	0	0	1	2	0	2	1	0	0	0	0
1	1	0	95	2	1	0	1	4	1	2	0	1	1	0	0
1	0	0	80	45	1	0	0	3	0	2	1	1	1	1	0
1	0	0	87	21	0	0	2	3	3	3	1	1	1	0	0
1	0	0	66	11	1	0	5	0	0	1	1	1	1	1	0
1	1	0	92	2	0	0	1	2	0	3	0	1	1	0	0
1	0	0	90	5	0	0	5	5	0	4	1	1	1	0	0
1	1	0	58	17	1	0	5	2	1	2	0	1	1	0	0
1	0	0	87	11	1	0	0	2	1	3	1	1	1	1	0
1	1	0	86	5	0	0	6	2	3	3	1	1	1	0	0
1	0	0	93	25	1	1	2	2	1	3	0	1	1	1	1
1	1	0	82	316	1	0	0	1	0	3	1	0	0	1	1
1	0	0	81	12	1	0	1	4	1	4	1	1	1	0	0
1	0	0	86	14	1	0	5	5	0	3	1	1	1	1	1
1	0	0	69	8	1	0	1	5	1	3	1	0	0	0	0
1	1	0	74	58	0	1	5	3	0	3	0	1	1	1	1
1	0	0	63	1	0	0	0	0	0	3	1	0	0	0	0
1	0	0	73	3	1	0	6	5	0	1	1	1	1	1	1
1	0	0	84	1	0	0	6	4	1	4	1	1	1	0	0
1	1	0	90	16	1	0	1	3	0	2	1	1	1	1	1
1	1	0	100	3	1	0	1	4	0	4	0	1	1	1	0
1	0	0	86	21	1	0	1	5	0	2	0	1	1	0	1
1	1	0	81	15	1	1	6	3	0	3	1	1	1	0	0
1	1	0	75	111	0	0	0	4	0	3	1	1	1	1	1
1	1	0	52	14	0	0	5	0	0	1	1	2	0	1	1
1	1	0	95	232	1	0	5	3	1	4	1	1	1	1	1
1	0	0	52	21	1	0	2	3	0	3	1	1	1	1	1
1	0	0	68	4	0	1	6	4	0	3	1	1	1	0	1
1	0	0	82	6	1	0	2	0	0	3	1	1	1	1	1
1	0	0	54	3	0	1	1	5	1	4	0	0	0	0	0
1	0	0	81	18	1	0	1	2	1	3	1	1	1	1	0
1	0	0	61	1	0	0	0	0	0	2	0	0	0	0	0
1	0	0	90	9	1	0	6	4	0	2	1	1	1	1	0
1	0	0	82	1	0	0	2	0	0	2	0	0	0	0	0
1	1	0	74	65	1	1	2	2	0	3	1	1	1	1	1
1	0	0	87	3	1	1	3	4	3	3	1	1	1	0	0
1	1	0	93	3	0	1	1	3	0	4	1	1	1	0	0
1	0	0	88	11	1	1	1	1	0	3	1	1	1	1	1
1	0	0	93	2	1	0	6	2	0	4	1	1	1	1	0
1	0	0	56	1	1	0	0	0	0	3	1	0	0	0	0
1	1	0	94	32	1	0	2	3	1	3	1	1	1	1	0
1	0	0	37	48	0	0	1	0	0	2	0	1	1	1	0
1	1	0	57	10	0	0	6	2	3	3	1			0	0
1	0	0	84	121	1	1	1	3	0	3	1	1	1	1	1
1	0	0	55	31	1	0	0	3	3	3	0	1	1	0	0
1	1	0	87	1	1	0	3	2	1	3	1	0	0	0	0
1	1	0	70	5	1	0	0	3	0	2	1	1	1	1	1
1	0	0	66	74	1	0	0	2	0	3	1	1	1	1	0
1	0	0	79	42	0	0	6	0	0	3	1	2	0	1	1
1	1	0	90	2	0	0	3	4	0	3	0	1	1	0	0
1	0	0	80	47	1	0	5	3	0	4	1	2	0	1	1
1	0	0	70	6	1	0	5	0	0	3	1	1	1	1	1
1	0	0	88	4	0	0	6	0	0	4	1	1	1	0	1
1	1	0	86	52	0	0	1	4	0	3	1	1	1	1	0
1	1	0	52	22	0	0	5	0	0	1	1	1	1	1	1
1	1	0	69	154	1	0	1	0	0	2	1	2	0	0	0
1	1	0	60	154	1	0	1	3	0	3	0	0	0	1	1
1	0	0	73	95	1	0	0	2	3	3	1	1	1	0	0
1	0	0	86	11	1	0	3	0	3	4	1	1	1	0	0
1	1	0	83	18	0	1	1	3	0	3	1	1	1	0	0
1	1	0	90	15	1	0	5	2	0	3	1	1	1	0	0
1	1	0	73	34	0	0	2	0	0	1	1	2	0	1	1
1	0	0	63	235	0	0	1	2	0	3	1	1	1	1	0
1	0	0	90	1	0	0	2	4	0	3	0	0	0	0	0
1	1	0	79	21	1	1	0	3	0	4	0	1	1	1	1
1	1	0	92	2	0	0	1	2	1	4	0	1	1	0	0
1	0	0	79	19	1	1	4	2	0	3	1	1	1	1	1
1	1	0	92	1	0	0	0	0	1	3	1	0	0	0	0
1	0	0	80	124	1	1	1	2	1	3	0	0	0	1	0
1	0	0	83	10	1	0	6	3	0	2	1	1	1	1	1
1	1	0	63	3	0	0	2	2	3	3	1	1	1	0	0
1	1	0	68	9	1	0	5	3	0	4	1	1	1	1	1
1	0	0	74	7	1	1	5	5	0	4	1	1	1	1	0
1	0	0	71	43	0	1	3	1	1	3	1	0	0	1	0
1	0	0	82	5	0	0	2	2	0	2	0	2	0	1	0
1	1	0	87	74	1	1	3	3	1	3	1	1	1	1	0
1	1	0	81	4	1	0	6	4	1	3	1	1	1	0	0
1	1	0	84	1	0	0	0	0	0	1	1	0	0	0	0
1	0	0	66	321	0	0	0	0	0	3	0	1	1	1	1
1	0	0	83	4	1	0	6	5	1	3	0	1	1	0	0
1	0	0	57	75	0	0	0	0	3	3	1	1	1	0	0
1	1	0	59	57	0	0	2	2	0	2	0	1	1	1	1
1	0	0	58	7	1	0	0	2	0	3	0	2	0	1	0
1	1	0	89	15	1	0	3	1	3	4	0	1	1	0	0
1	1	0	78	13	1	0	1	3	0	3	0	1	1	1	1
1	0	0	86	10	1	0	6	2	1	3	0	1	1	1	0
1	1	0	93	16	0	0	1	2	1	3	0	1	1	1	0
1	1	0	92	2	1	0	5	4	0	4	1	1	1	1	0
1	1	0	94	13	0	0	3	3	1	3	1	0	0	0	0
1	1	0	86	24	1	0	1	3	0	3	1	2	0	1	1
1	0	0	83	3	1	0	1	4	0	4	0	1	1	0	0
1	1	0	88	7	0	0	5	3	3	3	0	1	1	0	0
1	1	0	69	18	1	0	6	3	0	3	1	2	0	0	0
1	0	0	48	22	1	0	6	0	5	4	1	1	1	1	0
1	1	0	88	60	1	0	1	3	0	3	1	1	1	1	1
1	1	0	85	1	0	0	3	4	1	3	0	0	0	0	0
1	0	0	77	5	0	0	6	1	0	4	1	1	1	0	1
1	1	0	84	4	0	0	2	3	0	3	1	1	1	1	1
1	1	0	55	16	0	0	0	3	0	2	0	1	1	0	1
1	1	0	91	40	0	0	1	3	1	2	1	0	0	0	0
1	0	0	85	275	0	0	1	4	0	4	1	1	1	1	1
1	1	0	86	3	0	0	2	4	0	3	1	1	1	1	1
1	1	0	91	1	0	0	1	4	0	3	1	0	0	0	0
1	1	0	84	11	1	0	1	3	1	3	1	1	1	1	1
1	1	0	80	11	1	0	2	5	0	3	1	1	1	1	1
1	1	0	55	58	1	0	2	0	0	2	1	2	0	1	0
1	0	0	93	18	0	0	6	3	0	4	1	1	1	1	1
1	1	0	62	1	0	0	2	0	0	1	1	0	0	0	0
1	0	0	76	303	0	0	1	0	0	2	1	1	1	1	1
1	0	0	86	116	1	1	2	0	0	2	1	1	1	1	0
1	0	0	75	27	1	0	2	4	1	3	1	1	1	0	0
1	0	0	69	2	1	0	5	3	0	3	0	1	1	0	0
1	1	0	77	258	0	0	2	2	0	2	1	1	1	1	1
1	1	0	82	3	1	0	6	0	3	4	1	1	1	0	0
1	1	0	63	3	1	0	1	3	1	4	1	1	1	1	0
1	1	0	88	17	1	0	5	5	0	3	0	1	1	0	0
1	1	0	73	7	0	1	6	3	1	4	0	1	1	0	0
1	0	0	58	1	0	1	1	2	1	2	0	0	0	0	0
1	1	0	91	4	1	0	6	3	1	3	1	1	1	0	0
1	0	0	79	9	0	0	2	5	0	4	1	1	1	1	1
1	1	0	60	43	1	1	1	5	1	4	1	0	0	1	1
1	0	0	65	47	0	0	6	4	0	3	1	1	1	1	1
1	0	0	85	22	1	1	1	2	0	3	1	1	1	1	1
1	0	0	56	13	1	0	2	0	0	2	1	2	0	1	1
1	1	0	92	8	1	0	6	5	1	3	0	1	1	1	0
1	1	0	79	39	1	0	2	2	0	3	0	1	1	0	0
1	1	0	57	40	0	0	1	0	0	2	1	2	0	1	1
1	1	0	81	237	1	0	0	2	0	2	1	1	1	1	1
1	0	0	69	12	1	0	3	4	3	3	1	1	1	0	0
1	1	0	82	12	0	0	3	3	3	3	1	1	1	0	0
1	1	0	82	304	1	1	0	4	0	3	0	2	0	1	1
1	0	0	77	4	0	0	1	2	0	4	1	1	1	1	1
1	0	0	78	495	0	0	1	4	0	3	1	0	0	0	0
1	1	0	73	23	1	1	3	3	3	3	1	1	1	0	0
1	0	0	80	197	0	0	5	4	0	2	0	1	1	1	0
1	0	0	90	79	1	0	1	5	0	3	1	1	1	0	0
1	0	0	83	6	1	0	1	3	0	3	1	1	1	0	1
1	1	0	81	3	1	1	6	2	1	2	1	1	1	0	0
1	0	0	63	17	1	0	0	3	0	3	0	2	0	0	0
1	1	0	83	14	1	0	0	5	0	3	1	0	0	0	0
1	1	0	85	2	0	0	3	0	3	4	1	1	1	0	0
1	1	0	71	58	1	0	5	4	0	2	0	1	1	0	0
1	0	0	80	18	1	0	6	0	0	2	1	1	1	1	1
1	1	0	83	4	0	0	1	4	0	3	1	1	1	0	1
1	0	0	72	35	0	0	1	0	0	3	1	2	0	0	1
1	1	0	95	1	1	0	0	2	0	1	1	0	0	0	0
1	0	0	36	7	0	0	2	2	0	3	0	0	0	1	0
1	1	0	79	201	0	0	1	3	0	2	1	1	1	1	1
1	1	0	76	24	0	0	1	0	0	3	1	2	0	1	1
1	0	0	70	33	0	1	3	4	1	3	1	0	0	0	0
1	1	0	96	1	1	0	1	1	0	4	1	1	1	0	0
1	0	0	69	107	1	1	1	3	1	4	1	1	1	1	0
1	1	0	71	111	1	0	1	0	0	3	1	1	1	1	1
1	1	0	69	27	1	0	3	0	3	3	1	1	1	0	0
1	0	0	71	15	0	0	0	0	0	2	0	2	0	1	1
1	0	0	69	26	0	0	3	2	3	2	0	1	1	0	0
1	0	0	80	67	1	1	1	4	0	3	1	1	1	0	1
1	1	0	56	118	1	1	0	0	0	2	0	1	1	0	0
1	0	0	92	2	1	0	3	2	1	3	0	1	1	1	0
1	0	0	87	23	0	0	6	3	3	3	0	1	1	0	0
1	1	0	88	21	1	0	3	2	1	3	0	1	1	1	0
1	0	0	82	20	1	0	2	2	0	3	0	1	1	1	1
1	0	0	68	209	1	0	0	1	0	3	1	2	0	1	1
1	0	0	57	18	0	1	6	2	0	2	0	2	0	0	0
1	1	0	70	17	0	1	0	3	1	4	1	0	0	0	0
1	0	0	81	3	0	0	0	2	1	3	0	1	1	1	1
1	1	0	86	8	1	0	6	4	0	3	0	1	1	0	0
1	1	0	88	1	1	0	1	3	0	1	1	0	0	0	0
1	1	0	68	7	1	0	0	4	1	3	1	1	1	0	0
1	0	0	84	5	0	0	0	5	1	3	1	1	1	0	1
1	0	0	95	1	0	0	1	5	1	3	1	0	0	0	0
1	0	0	76	10	0	1	1	5	0	3	0	1	1	1	0
1	1	0	83	28	1	0	6	2	0	3	0	1	1	1	1
1	0	0	86	21	1	0	1	0	0	3	1	1	1	0	1
1	1	0	84	3	1	1	3	4	1	3	1	1	1	0	1
1	0	0	63	3	1	0	3	5	0	4	0	1	1	1	0
1	0	0	92	5	0	0	2	2	0	3	0	1	1	1	1
1	1	0	89	3	1	1	1	4	0	4	1	1	1	0	0
1	0	0	83	1	0	0	1	0	1	3	1	0	0	0	0
1	1	0	85	6	1	0	2	4	1	4	1	1	1	0	0
1	1	0	58	198	1	1	1	0	0	3	0	1	1	1	1
1	1	0	84	29	0	1	1	4	1	4	1	1	1	1	0
1	1	0	84	4	1	0	5	3	1	2	1	1	1	0	0
1	1	0	79	2	0	0	6	2	0	4	1	1	1	0	1
1	1	0	95	11	1	0	1	5	0	3	1	1	1	0	0
1	1	0	84	8	1	0	5	2	0	4	0	1	1	0	1
1	1	0	96	5	1	0	1	3	0	4	1	1	1	1	0
1	0	0	74	51	1	0	2	3	0	2	0	1	1	1	1
1	1	0	93	22	1	1	6	5	1	3	0	1	1	1	0
1	1	0	78	15	0	0	6	2	1	3	1	1	1	0	0
1	1	0	97	43	1	0	1	2	1	3	1	1	1	0	0
1	1	0	89	2	1	0	1	3	0	4	0	1	1	0	1
1	0	0	59	4	1	0	0	4	0	3	0	2	0	0	1
1	0	0	84	5	1	0	0	4	0	3	1	1	1	1	1
1	1	0	66	70	1	0	2	2	0	2	0	2	0	1	0
1	1	0	63	79	0	0	0	4	1	2	1	1	1	1	1
1	0	0	85	64	1	0	6	2	0	2	1	1	1	1	1
1	0	0	81	61	1	1	0	4	0	3	1	1	1	1	1
1	0	0	87	2	0	0	1	3	0	3	1	1	1	1	1
1	1	0	74	44	0	0	0	0	3	3	1	1	1	0	0
1	0	0	71	3	1	0	4	3	0	3	1	1	1	1	1
1	1	0	80	84	0	0	5	4	1	2	0	2	0	0	0
1	1	0	72	66	1	0	0	0	0	3	0	1	1	1	1
1	0	0	60	47	0	0	1	0	0	2	0	1	1	0	0
1	1	0	84	18	0	0	3	0	3	2	1	1	1	0	0
1	1	0	84	132	0	0	3	3	3	3	0	1	1	0	0
1	0	0	73	8	1	1	5	0	0	2	0	2	0	1	1
1	1	0	87	4	1	0	1	2	1	4	1	1	1	0	0
1	1	0	85	7	1	0	6	3	0	3	1	1	1	1	0
1	1	0	74	39	1	0	1	2	0	3	1	2	0	1	1
1	1	0	75	2	0	0	1	2	1	3	1	1	1	1	1
1	0	0	85	9	1	0	1	4	0	4	0	1	1	1	0
1	1	0	88	6	1	0	5	3	0	2	0	1	1	1	1
1	1	0	95	5	0	1	6	3	1	3	0	1	1	1	1
1	1	0	90	55	0	0	0	3	0	3	1	2	0	0	0
1	1	0	83	120	0	0	5	4	0	3	1	0	0	1	0
1	0	0	81	1	1	0	1	3	0	2	1	0	0	0	0
1	0	0	71	2	1	0	1	4	0	4	1	1	1	1	1
1	0	0	67	58	0	0	1	5	0	4	1	1	1	1	0
1	1	0	90	23	1	0	0	5	1	3	1	1	1	1	0
1	0	0	72	2	1	0	6	0	0	2	1	1	1	0	1
1	1	0	73	76	0	1	5	5	1	4	1	1	1	1	0
1	1	0	80	17	1	0	6	0	0	3	0	1	1	1	0
1	1	0	57	9	0	0	0	0	0	2	1	0	0	0	0
1	0	0	78	10	1	0	5	4	0	2	1	1	1	0	0
1	1	0	75	340	1	1	5	2	0	2	1	1	1	1	1
1	0	0	67	64	1	0	1	2	0	3	0	1	1	1	1
1	0	0	81	17	1	0	3	3	3	4	1	1	1	0	0
1	0	0	81	63	1	0	1	2	0	3	1	1	1	1	1
1	1	0	88	27	0	0	2	3	0	3	1	1	1	0	1
1	0	0	62	69	0	0	1	2	0	2	1	2	0	1	1
1	1	0	77	26	1	0	2	4	1	4	1	0	0	0	0
1	0	0	64	8	1	0	2	0	0	3	1	1	1	0	0
1	1	0	69	85	1	1	1	2	0	3	1	2	0	1	1
1	0	0	81	5	1	0	1	3	0	2	0	1	1	1	1
1	1	0	49	101	0	0	3	3	3	3	1	1	1	1	0
1	0	0	87	19	1	1	1	0	1	2	1	1	1	0	0
1	1	0	82	1	1	0	6	0	0	2	1	0	0	0	0
1	1	0	85	1	1	0	6	3	1	2	1	0	0	0	0
1	0	0	90	21	1	0	6	2	0	3	1	2	0	1	0
1	1	0	62	159	0	0	1	0	0	2	1	1	1	1	0
1	1	0	85	1	1	0	6	0	0	4	1	1	1	0	0
1	0	0	80	120	1	0	0	2	0	1	1	1	1	0	1
1	0	0	41	35	0	0	2	2	0	3	1	2	0	1	1
1	1	0	91	3	1	0	1	3	1	3	0	1	1	1	0
1	1	0	83	1	0	0	1	0	0	3	1	0	0	0	0
1	1	0	74	12	0	0	0	2	0	3	0	1	1	1	1
1	1	0	61	87	0	0	0	2	0	2	1	0	0	0	0
1	0	0	98	1	1	0	0	5	1	3	0	0	0	0	0
1	0	0	69	35	1	0	2	3	1	2	1	1	1	1	1
1	0	0	58	31	1	0	5	3	0	3	1	1	1	1	1
1	0	0	61	3	1	0	5	2	0	1	1	1	1	1	0
1	0	0	82	4	1	0	5	5	0	4	1	1	1	1	0
1	0	0	88	32	0	1	0	5	1	3	1	0	0	0	0
1	0	0	84	14	1	0	6	0	0	3	1	1	1	1	0
1	1	0	78	6	1	0	4	0	0	3	1	1	1	1	1
1	0	0	78	44	1	1	3	4	1	4	1	1	1	0	0
1	0	0	73	32	1	0	0	3	0	3	0	1	1	1	1
1	0	0	64	13	1	0	1	0	0	1	1	1	1	1	0
1	0	0	89	3	1	0	1	4	0	2	1	1	1	1	0
1	0	0	84	103	1	0	1	3	0	3	1	1	1	0	1
1	0	0	81	105	1	1	1	5	0	3	1	1	1	1	1
1	0	0	88	3	1	0	5	3	1	2	0	1	1	0	1
1	0	0	85	51	1	0	4	0	0	2	0	2	0	1	1
1	1	0	73	117	1	0	6	3	0	3	1	1	1	1	1
1	0	0	76	1	1	0	1	2	0	4	1	1	1	0	0
1	1	0	82	3	1	0	6	3	0	4	0	1	1	1	1
1	0	0	73	261	1	0	0	0	0	3	1	1	1	1	1
1	1	0	81	2	0	0	1	0	3	3	0	1	1	0	0
1	0	0	69	9	1	0	0	0	0	2	0	1	1	1	0
1	0	0	81	1	1	0	1	4	1	3	0	0	0	0	0
1	0	0	79	1	0	0	0	5	1	3	1	0	0	0	0
1	1	0	92	7	1	1	1	5	1	4	0	1	1	0	0
1	0	0	40	82	1	1	3	3	3	3	1	1	1	0	0
1	1	0	73	1	1	1	2	5	1	2	1	0	0	0	0
1	0	0	78	10	1	0	1	0	0	3	0	2	0	0	0
1	0	0	85	5	0	0	6	2	0	3	0	2	0	1	1
1	0	0	72	46	1	0	0	3	1	3	0	1	1	0	1
1	0	0	73	21	0	0	3	0	0	2	0	1	1	1	1
1	1	0	74	10	1	0	0	5	0	3	0	1	1	1	1
1	0	0	66	1	0	1	0	2	1	3	1	0	0	0	0
1	0	0	93	10	1	0	5	2	0	2	1	1	1	1	1
1	0	0	84	82	1	0	0	5	1	4	0	0	0	0	0
1	0	0	83	1	1	0	1	3	0	2	0	0	0	0	0
1	0	0	55	26	0	0	3	1	3	3	1	1	1	0	0
1	1	0	76	12	0	0	2	0	3	3	1	1	1	0	0
1	1	0	82	21	1	0	0	4	1	3	0	1	1	0	0
1	1	0	82	3	1	0	1	4	0	3	1	1	1	0	0
1	1	0	73	103	1	0	2	3	3	3	1	1	1	0	0
1	0	0	72	49	1	1	2	0	0	3	1	1	1	1	1
1	1	0	90	9	0	0	6	0	0	3	1	1	1	1	0
1	1	0	85	12	1	1	0	2	0	2	0	1	1	0	0
1	0	0	80	58	1	0	1	0	0	2	0	2	0	1	0
1	1	0	91	2	1	0	5	3	0	3	0	1	1	0	1
1	1	0	76	33	1	0	0	3	0	3	1	1	1	0	1
1	0	0	74	130	0	0	2	2	3	3	1	1	1	0	0
1	0	0	82	1	0	1	2	2	1	4	1	0	0	0	0
1	1	0	73	58	0	0	1	2	0	2	0	2	0	0	0
1	1	0	72	123	0	0	3	4	3	3	1	1	1	0	0
1	0	0	94	2	1	0	5	2	0	3	0	1	1	0	0
1	1	0	57	41	0	0	2	3	3	3	0	1	1	0	0
1	0	0	63	11	1	0	1	5	0	1	0	2	0	1	1
1	0	0	88	9	0	0	3	4	3	3	0	1	1	0	0
1	0	0	75	32	0	1	3	5	1	3	1	1	1	0	0
1	0	0	92	5	1	0	1	0	0	3	1	1	1	1	1
1	1	0	51	15	0	0	1	4	1	3	1	1	1	0	1
1	0	0	81	58	1	0	0	3	1	2	1	1	1	1	0
1	0	0	48	21	0	0	1	5	0	3	1	1	1	1	1
1	0	0	71	21	0	0	1	3	0	3	0	1	1	1	1
1	1	0	87	84	1	1	5	3	0	2	0	1	1	1	0
1	1	0	63	45	0	0	0	0	3	3	1	1	1	0	0
1	0	0	79	51	0	0	2	2	0	3	0	1	1	1	1
1	1	0	80	2	1	1	6	5	1	4	0	1	1	0	0
1	0	0	82	56	1	1	6	3	1	3	1	1	1	1	1
1	1	0	67	1	1	0	2	2	0	1	1	0	0	0	0
1	0	0	79	17	0	0	4	3	0	4	1	1	1	1	1
1	1	0	80	185	1	0	3	2	3	3	1	1	1	0	0
1	0	0	65	7	0	1	1	4	1	3	1	1	1	0	0
1	1	0	89	11	1	0	6	4	1	4	1	1	1	1	0
1	0	0	78	6	1	1	5	0	0	3	0	1	1	0	1
1	0	0	90	6	1	0	1	0	1	3	1	1	1	1	1
1	0	0	60	12	1	0	1	0	0	3	1	2	0	1	0
1	1	0	86	3	0	0	5	4	0	4	1	1	1	1	0
1	1	0	73	7	1	0	6	4	0	4	0	1	1	1	0
1	1	0	72	154	1	0	0	0	0	2	1	1	1	1	1
1	1	0	63	56	1	0	0	2	0	2	1	0	0	0	0
1	0	0	38	35	0	0	2	1	0	2	1	2	0	0	0
1	0	0	90	1	0	0	1	0	0	4	1	1	1	0	0
1	1	0	70	68	0	0	1	0	0	3	1	0	0	1	0
1	1	0	71	69	1	0	1	4	1	3	0	1	1	1	0
1	1	0	90	14	1	1	5	3	0	4	0	1	1	1	1
1	1	0	79	14	1	0	3	0	3	3	1	1	1	1	0
1	1	0	47	7	1	1	2	4	0	3	0	1	1	1	1
1	0	0	85	24	1	1	1	3	0	3	1	1	1	1	1
1	1	0	80	1	0	0	2	2	1	3	0	1	1	1	0
1	0	0	82	3	0	0	1	3	0	3	1	2	0	0	0
1	1	0	81	5	1	0	1	2	0	3	1	1	1	0	0
1	0	0	45	54	1	0	3	3	3	2	1	1	1	0	0
1	0	0	88	2	1	0	1	0	1	3	0	1	1	1	0
1	0	0	80	144	1	0	1	4	0	2	1	0	0	0	0
1	1	0	63	25	1	0	1	0	0	1	1	1	1	1	0
1	0	0	90	86	1	0	2	3	1	2	1	1	1	1	1
1	1	0	82	3	1	0	1	2	0	3	1	2	0	1	0
1	0	0	73	8	0	0	2	4	3	2	1	1	1	0	0
1	0	0	72	1	0	1	2	4	1	3	0	0	0	0	0
1	1	0	81	36	1	0	1	5	0	2	0	2	0	0	0
1	1	0	60	8	1	0	4	3	0	3	1	1	1	0	0
1	0	0	90	44	1	0	5	3	0	3	0	1	1	1	1
1	1	0	80	62	0	1	5	5	0	3	0	0	0	0	0
1	1	0	91	18	1	0	1	4	0	3	1	1	1	1	1
1	1	0	89	13	1	1	1	3	0	3	1	1	1	0	1
1	1	0	54	18	1	0	0	0	0	1	0	1	1	1	0
1	1	0	73	112	0	1	1	5	5	2	1	1	1	1	0
1	1	0	77	3	1	1	1	4	1	4	0	1	1	0	0
1	0	0	81	136	1	0	5	0	0	2	1	1	1	1	1
1	0	0	75	2	0	1	5	2	0	3	1	0	0	0	0
1	1	0	76	1	1	1	1	3	0	4	1	1	1	0	0
1	0	0	94	15	0	0	6	3	0	2	1	0	0	0	0
1	0	0	52	22	1	0	4	2	0	2	0	1	1	1	1
1	0	0	81	20	1	0	2	3	0	3	0	0	0	0	0
1	0	0	60	30	0	0	5	0	0	2	0			0	0
1	0	0	73	71	1	0	1	0	0	2	0	1	1	1	1
1	1	0	95	94	1	0	5	4	0	3	1	1	1	1	1
1	0	0	86	10	1	0	0	3	0	3	1	1	1	0	0
1	1	0	85	1	0	0	6	4	1	4	1	1	1	0	0
1	0	0	88	1	0	0	0	0	0	2	1	0	0	0	0
1	1	0	60	90	1	0	2	2	0	1	0	1	1	1	1
1	1	0	59	16	1	0	1	2	0	3	0	1	1	1	1
1	1	0	56	207	1	0	0	3	0	1	0	1	1	1	1
1	1	0	56	15	0	0	1	0	0	2	1	0	0	1	0
1	1	0	86	34	1	0	0	0	0	3	1	1	1	0	0
1	0	0	74	1	0	1	6	5	1	3	0	1	1	0	0
1	1	0	93	273	1	0	1	5	0	3	1	1	1	1	1
1	1	0	64	174	1	0	0	3	1	3	1	2	0	1	0
1	0	0	72	118	0	1	1	2	1	3	1	1	1	1	0
1	1	0	83	49	1	0	1	3	0	3	0	1	1	1	1
1	0	0	45	38	1	0	6	5	3	2	0	1	1	0	0
1	0	0	56	23	1	0	1	5	0	3	1			0	0
1	1	0	65	64	1	0	1	4	0	2	1	1	1	1	0
1	1	0	59	96	1	0	2	0	0	1	1	1	1	1	0
1	1	0	73	24	0	0	2	2	3	3	1	1	1	0	0
1	0	0	101	5	1	0	1	4	0	3	1	1	1	1	1
1	1	0	53	181	1	0	0	1	0	2	1	1	1	1	0
1	0	0	82	45	1	0	2	0	0	3	0	1	1	1	1
1	0	0	83	2	1	0	5	5	1	3	1	1	1	1	1
1	1	0	82	120	1	0	1	1	0	1	0	1	1	1	1
1	0	0	79	4	0	0	0	0	0	4	1	1	1	1	1
1	0	0	89	3	1	0	0	4	0	3	1	1	1	1	0
1	0	0	84	30	1	1	2	4	1	3	1	1	1	1	0
1	1	0	96	2	0	1	2	3	0	3	0	1	1	0	0
1	1	0	92	8	0	0	2	3	1	3	0	1	1	0	0
1	1	0	73	1	0	0	2	3	0	1	0	0	0	0	0
1	0	0	80	1	1	0	5	4	1	3	1	0	0	0	0
1	1	0	56	34	1	0	4	3	0	3	1	1	1	0	0
1	0	0	88	79	1	1	2	3	0	2	1	0	0	1	0
1	0	0	81	166	1	0	1	2	0	2	0	1	1	1	0
1	0	0	95	19	1	0	1	0	0	2	1	1	1	1	0
1	1	0	74	215	0	0	1	3	0	3	1	1	1	1	1
1	1	0	64	1	1	0	2	0	0	3	0	0	0	0	0
1	1	0	82	36	1	1	5	2	0	3	1	1	1	1	0
1	0	0	79	12	1	1	2	4	1	4	1	1	1	1	1
1	0	0	69	1	0	0	4	3	0	3	0	0	0	0	0
1	0	0	56	1	1	0	5	5	0	2	1	0	0	0	0
1	1	0	75	3	0	0	2	0	3	3	1	1	1	0	0
1	1	0	63	3	1	1	2	5	3	3	0	1	1	0	0
1	0	0	76	1	0	0	1	3	0	3	1	0	0	0	0
1	0	0	89	234	0	0	6	0	3	3	0	1	1	0	0
1	0	0	99	13	1	0	6	1	0	3	0	1	1	0	0
1	0	0	62	7	0	0	2	3	0	3	0	2	0	1	0
1	1	0	70	59	0	0	1	3	0	3	1	0	0	1	0
1	1	0	71	52	0	0	2	4	0	3	0	1	1	1	1
1	0	0	84	33	1	0	0	0	0	2	0	2	0	1	0
1	0	0	97	70	1	1	1	3	1	3	1	0	0	0	0
1	1	0	85	17	1	0	3	5	1	3	1	1	1	0	0
1	0	0	58	30	0	0	0	0	3	3	0	1	1	1	0
1	1	0	75	46	1	0	0	3	0	2	1	1	1	1	1
1	1	0	94	8	0	0	1		1		0			0	0
1	0	0	83	2	0	1	2	4	0	3	1	1	1	1	0
1	0	0	69	401	0	0	2	0	0	1	1			1	1
1	0	0	78	23	0	0	1	0	0	3	1	1	1	1	1
1	0	0	60	1	0	0	1	3	0	2	1	0	0	0	0
1	1	0	90	21	1	0	6	3	0	3	1	1	1	1	0
1	0	0	92	1	1	0	1	2	0	0	1	0	0	0	0
1	1	0	80	30	1	1	0	4	0	2	0	1	1	1	1
1	1	0	90	7	1	0	6	4	1	3	1	1	1	1	1
1	1	0	71	19	1	0	3	0	3	2	1	1	1	0	0
1	0	0	62	26	1	0	1	4	0	3	1	1	1	1	1
1	0	0	73	16	0	0	0	0	0	2	0	0	0	0	0
1	1	0	77	74	1	0	0	2	1	3	1	1	1	1	1
1	0	0	79	59	1	0	2	0	0	1	1	1	1	1	1
1	1	0	85	23	1	0	0	0	0	2	0	1	1	1	0
1	1	0	91	56	1	0	2	3	1	2	0	0	0	0	0
1	1	0	69	76	0	1	3	3	1	2	1	1	1	1	0
1	1	0	69	28	1	0	2	3	3	3	1	1	1	0	0
1	0	0	55	7	0	0	6	3	1	4	1	1	1	1	0
1	0	0	76	18	0	0	0	4	1	3	1	1	1	1	0
1	1	0	93	1	1	0	2	0	0	1	1	0	0	0	0
1	1	0	71	21	0	0	0	3	3	3	1	1	1	0	0
1	0	0	80	8	0	0	3	2	3	2	1	0	0	0	0
1	0	0	71	29	1	0	2	3	3	3	0	1	1	0	0
1	1	0	70	77	1	0	3	4	3	2	0	1	1	0	0
1	0	0	79	31	1	0	2	2	3	3	0	1	1	0	0
1	1	0	82	46	0	0	1	2	0	3	0	1	1	0	0
1	0	0	80	5	1	0	1	4	0	3	1	1	1	0	1
1	0	0	71	12	0	0	2	0	0	2	1	1	1	1	1
1	1	0	89	13	0	0	3	2	3	4	1	1	1	0	0
1	1	0	100	4	1	0	1	4	0	4	1	1	1	0	1
1	0	0	88	22	0	0	6	0	3	3	1	1	1	0	0
1	0	0	76	1	1	0	5	2	0	4	1	1	1	1	0
1	1	0	61	429	1	1	1	3	0	2	1	0	0	1	0
1	1	0	70	23	0	0	3	3	0	3	1	1	1	1	1
1	0	0	90	54	1	0	1	4	0	3	1	2	0	1	1
1	1	0	71	1	1	0	5	3	0	2	1	0	0	1	0
1	0	0	82	2	1	0	1	3	1	4	1	1	1	0	0
1	0	0	77	71	0	0	0	1	3	3	1	1	1	0	0
1	1	0	63	1	1	0	0	3	0	2	1	0	0	0	0
1	1	0	80	13	1	0	1	2	0	3	1	2	0	0	1
1	0	0	59	145	1	1	0	2	3	2	1	1	1	0	0
1	1	0	87	17	1	0	1	5	1	3	0	1	1	0	0
1	0	0	48	67	1	0	0	2	0	3	1			0	1
1	0	0	73	26	1	0	1	2	0	3	1	1	1	1	0
1	0	0	73	1	0	1	3	2	1	2	0	0	0	0	0
1	0	0	80	20	0	0	1	1	0	3	1	2	0	0	0
1	0	0	84	6	0	0	3	2	3	3	1	1	1	0	0
1	0	0	91	1	1	0	6	4	0	3	1	0	0	0	0
1	1	0	81	112	1	0	5	0	0	2	1	1	1	0	0
1	1	0	82	132	0	0	1	3	0	3	1	0	0	1	0
1	1	0	89	18	1	0	1	3	0	3	0	1	1	0	1
1	0	0	86	322	0	0	5	3	0	3	0	2	0	1	0
1	1	0	55	8	1	0	1	3	0	2	1	0	0	0	0
1	1	0	74	12	1	0	1	4	0	3	1	1	1	0	0
1	1	0	81	33	1	1	1	2	0	2	0	1	1	1	1
1	0	0	75	77	0	0	1	0	0	1	1	0	0	0	0
1	1	0	93	8	1	0	6	5	1	4	0	1	1	0	0
1	1	0	71	12	1	0	0	2	0	3	0	2	0	1	1
1	0	0	75	100	0	0	6	3	1	3	1	1	1	1	0
1	1	0	54	1	0	0	5	0	0	3	1	0	0	0	0
1	0	0	63	8	0	0	6	2	1	4	1	1	1	0	0
1	1	0	91	15	1	0	6	4	1	2	1	0	0	0	0
1	0	0	82	18	1	0	6	0	0	2	0	1	1	1	1
1	1	0	93	68	1	1	0	4	1	3	0	0	0	0	0
1	1	0	58	59	0	0	0	0	0	3	1	1	1	1	1
1	0	0	79	18	0	0	3	3	3	3	1	1	1	0	0
1	0	0	67	1	0	0	0	0	0	2	0	0	0	1	0
1	1	1	89	3	0	0	1	4	0	4	0	1	1	0	1
1	1	1	89	3	1	0	1	5	1	4	0	1	1	0	0
1	1	1	87	6	1	0	1	2	1	3	1	0	0	0	0
1	0	1	88	11	1	0	1	3	0	4	1	1	1	1	0
1	0	1	62	20	1	1	0	4	1	4	1	1	1	1	1
1	1	1	90	31	0	0	1	0	0	4	0	0	0	1	0
1	1	1	94	347	1	0	1	3	1	4	0	0	0	1	1
1	0	1	65	1841	0	1	1	0	1	3	0	0	0	1	1
1	1	1	70	45	1	0	1	0	0	3	0	0	0	0	0
1	1	1	83	12	1	0	1	5	0	3	0	0	0	0	1
1	1	1	92	7	1	0	0	5	1	3	0	1	1	1	0
1	0	1	84	39	1	0	0	0	3	3	1	0	0	0	0
1	1	1	95	0	0	0	2	3	1	3	0	0	0	0	0
1	1	1	68	6	1	0	0	4	1	3	1	1	1	0	0
1	0	1	63	2	1	0	1	5	0	4	0	1	1	1	0
1	1	1	56	1432	1	0	1	3	0	3	0	0	0	0	0
1	0	1	87	1	0	0	1	3	0	3	0	1	1	1	1
1	0	1	93	12	1	0	1	0	0	3	1	1	1	1	0
1	0	1	88	2	1	0	1	3	1	2	0	1	1	0	1
1	1	1	92	32	1	0	1	3	1	2	1	1	1	1	1
1	1	1	89	4	0	0	1	3	0	4	0	1	1	1	0
1	1	1	76	6	1	0	0	0	0	3	1	1	1	1	0
1	1	1	74	1	1	0	1	5	1	4	1	1	1	0	0
1	0	1	59	39	1	0	1	0	0	2	1	0	0	0	1
1	0	1	76	17	0	0	0	4	1	3	0	1	1	1	0
1	0	1	76	0	1	0	1	2	0	4	1	1	1	1	0
1	1	1	98	12	1	0	1	4	1	4	0	1	1	0	1
1	0	1	85	0	1	0	1	5	0	3	0	0	0	0	0
