# Supplementary material for: Outpatient palliative care during the COVID-19 pandemic: a retrospective single centre analysis in Germany
Source: BMC Palliat Care. 2022 Aug 12;21:144. doi: 10.1186/s12904-022-01035-x (PMC9371950; doi:10.1186/s12904-022-01035-x)
Supplement: Supplementary file 1 — Additional file 1. [file 12904_2022_1035_MOESM1_ESM.zip › Certificates of death Data-R1.xlsx]

## Sheet: Ergebnisse
Stud.-ID	city	Covid-19 Status	date of death	place of death	ICU/normal ward
1	Buseck	Ja	2021-04-09	Zuhause
2	Fernwald	Ja	2021-03-13	Pflegeheim			legend:
3	Fernwald	Ja	2021-01-08	Pflegeheim			Ja=Yes
4	Fernwald	Ja	2021-01-05	Pflegeheim			w=female
5	Fernwald	Ja	2021-01-02	Pflegeheim			m=male
6	Fernwald	Ja	2021-01-09	Pflegeheim			Zuhause=home
7	Fernwald	Ja	2021-01-02	Pflegeheim			Pflegeheim=nursinghome
8	Fernwald	Ja	2021-01-02	Pflegeheim			Intensivstation=Intensive care unit
9	Fernwald	Ja	2020-12-28	Pflegeheim			Normalstation= normal ward
10	Fernwald	Ja	2020-12-28	Pflegeheim			ZNA= central imergency room
11	Fernwald	Ja	2020-12-27	Pflegeheim			?= not assignable
12	Fernwald	Ja	2020-12-26	Pflegeheim
13	Fernwald	Ja	2020-12-23	Pflegeheim
14	Fernwald	Ja	2020-12-22	Pflegeheim
15	Fernwald	Ja	2020-12-17	?
16	Fernwald	Ja	2020-12-15	Pflegeheim
17	Heuchelheim	Ja	2021-01-28	Zuhause
18	Linden	Ja	2021-03-22	Pflegeheim
19	Linden	Ja	2021-02-12	Pflegeheim
20	Linden	Ja	2020-12-30	Pflegeheim
21	Linden	Ja	2021-01-03	Pflegeheim
22	Linden	Ja	2020-12-27	Pflegeheim
23	Linden	Ja	2020-12-19	Pflegeheim
24	Linden	Ja	2020-12-19	Pflegeheim
25	Linden	Ja	2020-12-18	Pflegeheim
26	Linden	Ja	2020-12-12	Pflegeheim
27	Linden	Ja	2020-12-12	Pflegeheim
28	Linden	Ja	2020-12-12	Pflegeheim
29	Linden	Ja	2020-12-10	Pflegeheim
30	Linden	Ja	2020-12-10	Pflegeheim
31	Linden	Ja	2020-12-10	Pflegeheim
32	Linden	Ja	2020-12-09	Pflegeheim
33	Linden	Ja	2020-12-08	Pflegeheim
34	Linden	Ja	2020-12-08	Pflegeheim
35	Linden	Ja	2020-12-05	Pflegeheim
36	Linden	Ja	2020-12-06	Pflegeheim
37	Linden	Ja	2020-12-05	Pflegeheim
38	Linden	Ja	2020-12-02	Pflegeheim
39	Linden	Ja	2020-11-30	Pflegeheim
40	Linden	Ja	2020-11-27	Pflegeheim
41	Linden	Ja	2020-11-25	Pflegeheim
42	Linden	Ja	2020-11-26	Pflegeheim
43	Linden	Ja	2020-04-26	?
44	Lollar	Ja	2021-02-24	Pflegeheim
45	Lollar	Ja	2021-02-13	Pflegeheim
46	Lollar	Ja	2021-02-04	Pflegeheim
47	Lollar	Ja	2021-01-26	Pflegeheim
48	Lollar	Ja	2021-01-23	Pflegeheim
49	Lollar	Ja	2021-01-19	Pflegeheim
50	Lollar	Ja	2021-01-19	Pflegeheim
51	Lollar	Ja	2021-01-17	Pflegeheim
52	Lollar	Ja	2021-01-18	Pflegeheim
53	Lollar	Ja	2021-01-17	Pflegeheim
54	Lollar	Ja	2021-01-15	Pflegeheim
55	Lollar	Ja	2021-01-16	Pflegeheim
56	Lollar	Ja	2021-01-15	Pflegeheim
57	Lollar	Ja	2021-01-14	Pflegeheim
58	Lollar	Ja	2021-01-14	Pflegeheim
59	Lollar	Ja	2021-01-10	Pflegeheim
60	Lollar	Ja	2021-01-09	Pflegeheim
61	Lollar	Ja	2021-01-02	Pflegeheim
62	Lollar	Ja	2021-01-12	Pflegeheim
63	Lollar	Ja	2021-01-11	Pflegeheim
64	Lollar	Ja	2021-01-10	Pflegeheim
65	Lollar	Ja	2021-01-10	Pflegeheim
66	Lollar	Ja	2021-01-10	Pflegeheim
67	Lollar	Ja	2021-10-02	Pflegeheim
68	Lollar	Ja	2021-01-09	Pflegeheim
69	Lollar	Ja	2021-01-09	Pflegeheim
70	Lollar	Ja	2021-01-09	Pflegeheim
71	Lollar	Ja	2021-01-03	Pflegeheim
72	Lollar	Ja	2021-01-06	Pflegeheim
73	Lollar	Ja	2021-01-06	Pflegeheim
74	Lollar	Ja	2021-01-06	Pflegeheim
75	Lollar	Ja	2021-01-05	Pflegeheim
76	Lollar	Ja	2021-01-05	Pflegeheim
77	Lollar	Ja	2021-01-06	Pflegeheim
78	Lollar	Ja	2020-12-31	Pflegeheim
79	Lollar	Ja	2021-01-01	Pflegeheim
80	Lollar	Ja	2021-01-01	Pflegeheim
81	Lollar	Ja	2021-01-02	Pflegeheim
82	Lollar	Ja	2020-12-31	Pflegeheim
83	Lollar	Ja	2021-01-01	Pflegeheim
84	Lollar	Ja	2020-12-29	Pflegeheim
85	Lollar	Ja	2020-12-26	Pflegeheim
86	Lollar	Ja	2020-12-24	Pflegeheim
87	Pohlheim	Ja	2021-02-22	Pflegeheim
88	Pohlheim	Ja	2021-01-26	Pflegeheim
89	Pohlheim	Ja	2021-01-13	Pflegeheim
90	Pohlheim	Ja	2021-01-10	Pflegeheim
91	Pohlheim	Ja	2021-01-07	Pflegeheim
92	Pohlheim	Ja	2021-01-07	Pflegeheim
93	Pohlheim	Ja	2021-01-09	Pflegeheim
94	Pohlheim	Ja	2021-01-02	Pflegeheim
95	Pohlheim	Ja	2021-01-05	Pflegeheim
96	Pohlheim	Ja	2020-12-29	Pflegeheim
97	Pohlheim	Ja	2021-01-02	Pflegeheim
98	Pohlheim	Ja	2020-12-25	Pflegeheim
99	Pohlheim	Ja	2020-12-23	Pflegeheim
100	Pohlheim	Ja	2020-12-15	Pflegeheim
101	Pohlheim	Ja	2020-11-08	Zuhause
102	Rabenau	Ja	2020-12-24	Zuhause
103	Wettenberg	Ja	2021-01-24	Zuhause
104	Wettenberg	Ja	2021-01-16	Pflegeheim
105	Wettenberg	Ja	2020-12-11	Pflegeheim
106	Wettenberg	Ja	2020-12-09	Pflegeheim
107	Wettenberg	Ja	2020-12-08	Pflegeheim
108	Wettenberg	Ja	2020-12-02	Pflegeheim
109	Wettenberg	Ja	2020-11-23	Pflegeheim
110	Lich	Ja	2020-12-28	Pflegeheim
111	Lich	Ja	2020-12-28	Krankenhaus	Normalstation
112	Lich	Ja	2020-12-27	Krankenhaus	?
113	Lich	Ja	2020-12-26	Krankenhaus	?
114	Lich	Ja	2020-12-28	Zuhause
115	Lich	Ja	2020-12-26	Pflegeheim
116	Lich	Ja	2020-12-27	Pflegeheim
117	Lich	Ja	2020-12-26	Pflegeheim
118	Lich	Ja	2020-12-26	Krankenhaus	?
119	Lich	Ja	2020-12-22	Krankenhaus	Normalstation
120	Lich	Ja	2020-12-17	Pflegeheim
121	Lich	Ja	2020-12-20	Krankenhaus	?
122	Lich	Ja	2020-12-19	Pflegeheim
123	Lich	Ja	2020-12-14	Krankenhaus	Intensivstation
124	Lich	Ja	2020-12-13	Krankenhaus	?
125	Lich	Ja	2020-12-14	Krankenhaus	?
126	Lich	Ja	2020-12-14	Pflegeheim
127	Lich	Ja	2020-12-06	Krankenhaus	?
128	Lich	Ja	2020-12-05	Krankenhaus	?
129	Lich	Ja	2020-12-02	Krankenhaus	?
130	Lich	Ja	2020-12-08	Krankenhaus	?
131	Lich	Ja	2020-12-04	Krankenhaus	?
132	Lich	Ja	2020-12-02	Krankenhaus	Intensivstation
133	Lich	Ja	2020-12-28	Krankenhaus	?
134	Lich	Ja	2020-12-20	Krankenhaus	Intensivstation
135	Lich	Ja	2020-11-19	Krankenhaus	?
136	Lich	Ja	2020-11-11	Krankenhaus	?
137	Lich	Ja	2020-11-10	Krankenhaus	Normalstation
138	Lich	Ja	2021-04-28	Krankenhaus	Intensivstation
139	Lich	Ja	2021-04-23	Krankenhaus	Normalstation
140	Lich	Ja	2021-04-19	Krankenhaus	?
141	Lich	Ja	2021-04-19	Zuhause
142	Lich	Ja	2021-04-19	Krankenhaus	?
143	Lich	Ja	2021-04-13	Krankenhaus	Intensivstation
144	Lich	Ja	2021-04-02	Krankenhaus	Intensivstation
145	Lich	Ja	2021-03-31	Krankenhaus	Intensivstation
146	Lich	Ja	2021-03-31	Zuhause
147	Lich	Ja	2021-03-27	Krankenhaus	Normalstation
148	Lich	Ja	2021-03-27	Zuhause
149	Lich	Ja	2021-03-26	Krankenhaus	Normalstation
150	Lich	Ja	2021-03-25	Zuhause
151	Lich	Ja	2021-03-08	Krankenhaus	Intensivstation
152	Lich	Ja	2021-03-22	Krankenhaus	Intensivstation
153	Lich	Ja	2021-03-05	Krankenhaus	Intensivstation
154	Lich	Ja	2021-02-03	Krankenhaus	Intensivstation
155	Lich	Ja	2021-02-04	Pflegeheim
156	Lich	Ja	2021-02-01	Krankenhaus	Intensivstation
157	Lich	Ja	2021-01-30	Krankenhaus	Normalstation
158	Lich	Ja	2021-01-24	Krankenhaus	?
159	Lich	Ja	2021-01-16	Krankenhaus	?
160	Lich	Ja	2021-01-23	Pflegeheim
161	Lich	Ja	2021-01-24	Pflegeheim
162	Lich	Ja	2021-01-23	Pflegeheim
163	Lich	Ja	2021-01-19	Pflegeheim
164	Lich	Ja	2021-01-20	Pflegeheim
165	Lich	Ja	2021-01-20	Pflegeheim
166	Lich	Ja	2021-01-13	Krankenhaus	Normalstation
167	Lich	Ja	2021-01-15	Pflegeheim
168	Lich	Ja	2021-01-09	Krankenhaus	Palliativstation
169	Lich	Ja	2021-01-08	Krankenhaus	Normalstation
170	Lich	Ja	2021-01-07	Krankenhaus	?	Sturz im häuslichen Umfelf
171	Lich	Ja	2021-01-08	Pflegeheim
172	Lich	Ja	2021-01-11	Krankenhaus	Normalstation
173	Lich	Ja	2021-01-09	Krankenhaus	Normalstation
174	Lich	Ja	2021-01-10	Krankenhaus	ZNA
175	Lich	Ja	2021-01-03	Krankenhaus	?
176	Lich	Ja	2021-01-08	Pflegeheim
177	Lich	Ja	2021-01-08	Pflegeheim
178	Lich	Ja	2021-01-09	Krankenhaus	Normalstation
179	Lich	Ja	2021-01-06	Pflegeheim
180	Lich	Ja	2020-12-29	Krankenhaus	Normalstation
181	Lich	Ja	2021-01-04	Krankenhaus	Normalstation
182	Lich	Ja	2021-01-04	Krankenhaus	Normalstation
183	Lich	Ja	2021-01-03	Pflegeheim
184	Lich	Ja	2020-12-31	Pflegeheim
185	Lich	Ja	2020-12-29	Krankenhaus	Normalstation
186	Lich	Ja	2021-01-04	Pflegeheim
187	Lich	Ja	2021-01-02	Krankenhaus	?
188	Lich	Ja	2021-01-01	Pflegeheim
189	Lich	Ja	2020-12-25	Pflegeheim
190	Lich	Ja	2020-12-27	Pflegeheim
191	Lich	Ja	2020-12-30	Krankenhaus	Normalstation
192	Lich	Ja	2021-01-02	Pflegeheim
193	Gießen	Ja	2020-04-07	Krankenhaus	Intensivstation
194	Gießen	Ja	2020-04-17	Krankenhaus	Intensivstation
195	Gießen	Ja	2020-06-13	Krankenhaus	Normalstation
196	Gießen	Ja	2020-04-17	Krankenhaus	Intensivstation
197	Gießen	Ja	2020-05-24	Krankenhaus	Intensivstation
198	Gießen	Ja	2020-05-25	Krankenhaus	Intensivstation
199	Gießen	Ja	2020-04-26	Krankenhaus	Intensivstation
200	Gießen	Ja	2020-04-22	Krankenhaus	ZNA
201	Gießen	Ja	2020-04-15	Krankenhaus	Intensivstation
202	Gießen	Ja	2020-04-15	Krankenhaus	Intensivstation
203	Gießen	Ja	2020-04-11	Krankenhaus	Intensivstation
204	Gießen	Ja	2020-11-17	Krankenhaus	Normalstation
205	Gießen	Ja	2020-11-16	Krankenhaus	Intensivstation
206	Gießen	Ja	2020-11-14	Krankenhaus	Intensivstation
207	Gießen	Ja	2020-11-14	Krankenhaus	Intensivstation
208	Gießen	Ja	2020-10-19	Krankenhaus	Intensivstation
209	Gießen	Ja	2020-10-31	Krankenhaus	Intensivstation
210	Gießen	Ja	2020-10-25	Krankenhaus	Normalstation
211	Gießen	Ja	2020-09-17	Krankenhaus	Intensivstation
212	Gießen	Ja	2020-09-14	Krankenhaus	Intensivstation
213	Gießen	Ja	2020-08-25	Krankenhaus	Intensivstation
214	Gießen	Ja	2021-01-15	Krankenhaus	Normalstation
215	Gießen	Ja	2021-01-16	Krankenhaus	Intensivstation
216	Gießen	Ja	2021-01-15	Krankenhaus	Intensivstation
217	Gießen	Ja	2021-01-18	Krankenhaus	Intensivstation
218	Gießen	Ja	2021-01-16	Krankenhaus	Normalstation
219	Gießen	Ja	2021-01-15	Krankenhaus	Intensivstation
220	Gießen	Ja	2020-12-15	Pflegeheim
221	Gießen	Ja	2021-01-15	Krankenhaus	Intensivstation
222	Gießen	Ja	2020-12-27	Krankenhaus	Intensivstation
223	Gießen	Ja	2021-01-16	Krankenhaus	?
224	Gießen	Ja	2021-01-15	Krankenhaus	Intensivstation
225	Gießen	Ja	2021-01-17	Krankenhaus	Normalstation
226	Gießen	Ja	2021-01-14	Krankenhaus	?
227	Gießen	Ja	2020-12-21	Pflegeheim
228	Gießen	Ja	2020-12-17	Krankenhaus	Normalstation
229	Gießen	Ja	2020-12-13	Krankenhaus	Intensivstation
230	Gießen	Ja	2021-01-12	Krankenhaus	Normalstation
231	Gießen	Ja	2021-01-11	Krankenhaus	Intensivstation
232	Gießen	Ja	2021-01-12	Krankenhaus	Normalstation
233	Gießen	Ja	2021-01-09	Krankenhaus	?
234	Gießen	Ja	2021-01-12	Krankenhaus	Intensivstation
235	Gießen	Ja	2021-01-09	Krankenhaus	Intensivstation
236	Gießen	Ja	2021-01-11	Krankenhaus	Intensivstation
237	Gießen	Ja	2021-01-12	Krankenhaus	Intensivstation
238	Gießen	Ja	2021-01-05	Krankenhaus	Intensivstation
239	Gießen	Ja	2021-01-12	Krankenhaus	Intensivstation
240	Gießen	Ja	2021-01-12	Pflegeheim
241	Gießen	Ja	2021-01-12	Krankenhaus	Intensivstation
242	Gießen	Ja	2021-01-11	Krankenhaus	Normalstation
243	Gießen	Ja	2021-01-10	Krankenhaus	Normalstation
244	Gießen	Ja	2021-01-10	Krankenhaus	Normalstation
245	Gießen	Ja	2021-01-09	Krankenhaus	Normalstation
246	Gießen	Ja	2020-12-30	Krankenhaus	Intensivstation
247	Gießen	Ja	2021-01-01	Krankenhaus	Normalstation
248	Gießen	Ja	2021-01-07	Krankenhaus	Intensivstation
249	Gießen	Ja	2021-01-07	Krankenhaus	Normalstation
250	Gießen	Ja	2021-01-06	Krankenhaus	?
251	Gießen	Ja	2021-01-07	Krankenhaus	Normalstation
252	Gießen	Ja	2020-12-29	Krankenhaus	Intensivstation
253	Gießen	Ja	2021-01-06	Krankenhaus	Normalstation
254	Gießen	Ja	2021-01-07	Krankenhaus	Intensivstation
255	Gießen	Ja	2021-01-07	Krankenhaus	Normalstation
256	Gießen	Ja	2020-12-30	Pflegeheim
257	Gießen	Ja	2021-01-04	Krankenhaus	Normalstation
258	Gießen	Ja	2021-01-05	Krankenhaus	Intensivstation
259	Gießen	Ja	2021-01-05	Pflegeheim
260	Gießen	Ja	2021-01-05	Krankenhaus	Intensivstation
261	Gießen	Ja	2021-01-03	Krankenhaus	Intensivstation
262	Gießen	Ja	2021-01-03	Krankenhaus	Intensivstation
263	Gießen	Ja	2021-01-04	Pflegeheim
264	Gießen	Ja	2020-12-23	Krankenhaus	Intensivstation
265	Gießen	Ja	2021-01-05	Krankenhaus	?
266	Gießen	Ja	2021-01-02	Krankenhaus	Normalstation
267	Gießen	Ja	2020-12-29	Krankenhaus	?
268	Gießen	Ja	2020-12-28	Krankenhaus	Intensivstation
269	Gießen	Ja	2020-12-30	Krankenhaus	Intensivstation
270	Gießen	Ja	2021-01-04	Krankenhaus	Normalstation
271	Gießen	Ja	2021-01-04	Krankenhaus	Normalstation
272	Gießen	Ja	2021-01-03	Krankenhaus	Intensivstation
273	Gießen	Ja	2021-01-03	Krankenhaus	Normalstation
274	Gießen	Ja	2021-01-01	Krankenhaus	Intensivstation
275	Gießen	Ja	2021-01-02	Krankenhaus	?
276	Gießen	Ja	2021-01-01	Pflegeheim
277	Gießen	Ja	2020-12-30	Krankenhaus	Normalstation
278	Gießen	Ja	2020-12-28	Krankenhaus	Normalstation
279	Gießen	Ja	2020-10-31	Pflegeheim
280	Gießen	Ja	2020-12-29	Krankenhaus	Intensivstation
281	Gießen	Ja	2021-01-04	Krankenhaus	Normalstation
282	Gießen	Ja	2020-12-29	Krankenhaus	Normalstation
283	Gießen	Ja	2020-12-29	Krankenhaus	Normalstation
284	Gießen	Ja	2020-12-29	Krankenhaus	Intensivstation
285	Gießen	Ja	2020-12-26	Krankenhaus	Normalstation
286	Gießen	Ja	2020-12-29	Krankenhaus	Normalstation
287	Gießen	Ja	2020-12-29	Pflegeheim
288	Gießen	Ja	2020-12-29	Pflegeheim
289	Gießen	Ja	2020-12-28	Pflegeheim
290	Gießen	Ja	2020-12-30	Krankenhaus	Normalstation
291	Gießen	Ja	2020-12-25	Krankenhaus	Intensivstation
292	Gießen	Ja	2020-12-21	Krankenhaus	Normalstation
293	Gießen	Ja	2020-12-24	Krankenhaus	Normalstation
294	Gießen	Ja	2020-12-23	Krankenhaus	Normalstation
295	Gießen	Ja	2020-12-23	Krankenhaus	?
296	Gießen	Ja	2020-12-23	Krankenhaus	Normalstation
297	Gießen	Ja	2020-12-19	Krankenhaus	Normalstation
298	Gießen	Ja	2020-12-28	Krankenhaus	Normalstation
299	Gießen	Ja	2020-12-18	Krankenhaus	Normalstation
300	Gießen	Ja	2020-12-25	Krankenhaus	Intensivstation
301	Gießen	Ja	2020-12-24	Krankenhaus	Intensivstation
302	Gießen	Ja	2020-12-26	Krankenhaus	Normalstation
303	Gießen	Ja	2020-12-14	Krankenhaus	Intensivstation
304	Gießen	Ja	2020-12-23	Krankenhaus	Normalstation
305	Gießen	Ja	2020-12-26	Krankenhaus	Intensivstation
306	Gießen	Ja	2020-12-23	Pflegeheim
307	Gießen	Ja	2020-12-25	Krankenhaus	Intensivstation
308	Gießen	Ja	2020-12-24	Krankenhaus	Intensivstation
309	Gießen	Ja	2020-12-27	Krankenhaus	Intensivstation
310	Gießen	Ja	2020-12-23	Krankenhaus	Intensivstation
311	Gießen	Ja	2020-12-22	Krankenhaus	Normalstation
312	Gießen	Ja	2020-12-22	Pflegeheim
313	Gießen	Ja	2020-12-18	Krankenhaus	?
314	Gießen	Ja	2021-01-22	Krankenhaus	Intensivstation
315	Gießen	Ja	2020-12-18	Krankenhaus	Normalstation
316	Gießen	Ja	2020-12-19	Krankenhaus	Intensivstation
317	Gießen	Ja	2020-12-19	Krankenhaus	Normalstation
318	Gießen	Ja	2020-12-18	Krankenhaus	Normalstation
319	Gießen	Ja	2020-12-18	Krankenhaus	Normalstation
320	Gießen	Ja	2020-12-20	Krankenhaus	Normalstation
321	Gießen	Ja	2020-12-19	Krankenhaus	Intensivstation
322	Gießen	Ja	2020-12-20	Krankenhaus	Normalstation
323	Gießen	Ja	2020-12-20	Krankenhaus	Normalstation
324	Gießen	Ja	2020-12-17	Krankenhaus	Intensivstation
325	Gießen	Ja	2020-12-19	Krankenhaus	Intensivstation
326	Gießen	Ja	2020-12-17	Krankenhaus	Intensivstation
327	Gießen	Ja	2020-12-15	Pflegeheim
328	Gießen	Ja	2020-12-17	Krankenhaus	?
329	Gießen	Ja	2020-12-16	Krankenhaus	Normalstation
330	Gießen	Ja	2020-12-17	Pflegeheim
331	Gießen	Ja	2020-12-11	Krankenhaus	Intensivstation
332	Gießen	Ja	2020-12-15	Pflegeheim
333	Gießen	Ja	2020-12-14	Krankenhaus	Normalstation
334	Gießen	Ja	2020-12-16	Krankenhaus	Intensivstation
335	Gießen	Ja	2020-12-15	Pflegeheim
336	Gießen	Ja	2020-12-14	Krankenhaus	Intensivstation
337	Gießen	Ja	2020-12-10	Krankenhaus	Normalstation
338	Gießen	Ja	2020-12-14	Krankenhaus	Normalstation
339	Gießen	Ja	2020-12-14	Krankenhaus	Normalstation
340	Gießen	Ja	2020-12-13	Krankenhaus	Normalstation
341	Gießen	Ja	2020-12-13	Krankenhaus	Intensivstation
342	Gießen	Ja	2020-12-12	Krankenhaus	Normalstation
343	Gießen	Ja	2020-12-12	Krankenhaus	Intensivstation
344	Gießen	Ja	2020-12-14	Pflegeheim
345	Gießen	Ja	2020-12-11	Krankenhaus	Intensivstation
346	Gießen	Ja	2020-12-10	Krankenhaus	Intensivstation
347	Gießen	Ja	2020-12-11	Krankenhaus	Normalstation
348	Gießen	Ja	2020-12-12	Krankenhaus	Intensivstation
349	Gießen	Ja	2020-12-10	Pflegeheim
350	Gießen	Ja	2020-12-09	Krankenhaus	Intensivstation
351	Gießen	Ja	2020-12-10	Pflegeheim
352	Gießen	Ja	2020-12-10	Krankenhaus	Intensivstation
353	Gießen	ja	2020-12-09	Krankenhaus	Intensivstation
354	Gießen	ja	2020-12-08	Pflegeheim
355	Gießen	ja	2020-12-07	Pflegeheim
356	Gießen	Ja	2020-12-08	Pflegeheim
357	Gießen	Ja	2020-12-08	Krankenhaus	Normalstation
358	Gießen	Ja	2020-12-08	Pflegeheim
359	Gießen	Ja	2020-12-04	Krankenhaus	?
360	Gießen	Ja	2020-12-06	Krankenhaus	Normalstation
361	Gießen	Ja	2020-12-04	Krankenhaus	?
362	Gießen	Ja	2020-12-04	Krankenhaus	Normalstation
363	Gießen	Ja	2020-12-03	Krankenhaus	Normalstation
364	Gießen	Ja	2020-12-06	Pflegeheim
365	Gießen	Ja	2020-12-06	Krankenhaus	Intensivstation
366	Gießen	Ja	2020-12-04	Krankenhaus	Intensivstation
367	Gießen	Ja	2020-11-07	Krankenhaus	Intensivstation
368	Gießen	Ja	2020-11-29	Krankenhaus	Intensivstation
369	Gießen	Ja	2020-11-20	Krankenhaus	Normalstation
370	Gießen	Ja	2020-11-30	Pflegeheim
371	Gießen	Ja	2020-11-29	Krankenhaus	Normalstation
372	Gießen	Ja	2020-11-24	Krankenhaus	Normalstation
373	Gießen	Ja	2020-11-30	Krankenhaus	Intensivstation
374	Gießen	Ja	2020-11-28	Krankenhaus	Intensivstation
375	Gießen	Ja	2020-11-28	Pflegeheim
376	Gießen	Ja	2020-11-30	Krankenhaus	Intensivstation
377	Gießen	Ja	2020-11-29	Krankenhaus	Intensivstation
378	Gießen	Ja	2020-11-27	Krankenhaus	?
379	Gießen	Ja	2020-11-26	Krankenhaus	Intensivstation
380	Gießen	Ja	2020-11-24	Krankenhaus	Intensivstation
381	Gießen	Ja	2020-11-25	Pflegeheim
382	Gießen	Ja	2020-11-23	Krankenhaus	Intensivstation
383	Gießen	Ja	2020-11-24	Krankenhaus	Normalstation
384	Gießen	Ja	2021-04-03	Krankenhaus	Intensivstation
385	Gießen	Ja	2021-04-04	Krankenhaus	Normalstation
386	Gießen	Ja	2021-04-02	Krankenhaus	Intensivstation
387	Gießen	Ja	2021-01-15	Krankenhaus	Normalstation
388	Gießen	Ja	2021-03-25	Krankenhaus	Intensivstation
389	Gießen	Ja	2021-02-27	Krankenhaus	Intensivstation
390	Gießen	Ja	2021-03-11	Krankenhaus	Intensivstation
391	Gießen	Ja	2021-03-18	Krankenhaus	Intensivstation
392	Gießen	Ja	2021-03-14	Krankenhaus	Intensivstation
393	Gießen	Ja	2021-03-16	Krankenhaus	Intensivstation
394	Gießen	Ja	2021-03-12	Krankenhaus	Normalstation
395	Gießen	Ja	2021-03-07	Krankenhaus	Intensivstation
396	Gießen	Ja	2021-03-13	Krankenhaus	Intensivstation
397	Gießen	Ja	2021-03-10	Krankenhaus	Normalstation
398	Gießen	Ja	2021-03-10	Krankenhaus	Intensivstation
399	Gießen	Ja	2021-02-03	Krankenhaus	Intensivstation
400	Gießen	Ja	2021-03-10	Krankenhaus	Intensivstation
401	Gießen	Ja	2020-11-14	Krankenhaus	Intensivstation
402	Gießen	Ja	2021-03-07	Krankenhaus	Intensivstation
403	Gießen	Ja	2021-03-02	Krankenhaus	Intensivstation
404	Gießen	Ja	2021-02-26	Krankenhaus	Normalstation
405	Gießen	Ja	2021-02-26	Krankenhaus	Palliativstation
406	Gießen	Ja	2021-02-17	Krankenhaus	Normalstation
407	Gießen	Ja	2021-02-15	Krankenhaus	Intensivstation
408	Gießen	Ja	2021-02-21	Krankenhaus	Normalstation
409	Gießen	Ja	2021-02-21	Krankenhaus	Intensivstation
410	Gießen	Ja	2021-02-15	Krankenhaus	Intensivstation
411	Gießen	Ja	2021-02-15	Krankenhaus	Normalstation
412	Gießen	Ja	2021-02-14	Krankenhaus	Intensivstation
413	Gießen	Ja	2021-01-26	Krankenhaus	?
414	Gießen	Ja	2021-02-08	Krankenhaus	Intensivstation
415	Gießen	Ja	2021-02-13	Krankenhaus	Palliativstation
416	Gießen	Ja	2021-02-07	Krankenhaus	Normalstation
417	Gießen	Ja	2021-02-07	Krankenhaus	Normalstation
418	Gießen	Ja	2021-02-06	Krankenhaus	Normalstation
419	Gießen	Ja	2021-02-07	Krankenhaus	Intensivstation
420	Gießen	Ja	2021-02-04	Krankenhaus	Intensivstation
421	Gießen	Ja	2021-02-02	Krankenhaus	Intensivstation
422	Gießen	Ja	2021-01-31	Krankenhaus	Intensivstation
423	Gießen	Ja	2021-01-31	Krankenhaus	Normalstation
424	Gießen	Ja	2021-01-30	Krankenhaus	Normalstation
425	Gießen	Ja	2021-01-29	Krankenhaus	Normalstation
426	Gießen	Ja	2021-01-30	Krankenhaus	Intensivstation
427	Gießen	Ja	2021-01-28	Krankenhaus	Intensivstation
428	Gießen	Ja	2021-01-28	Pflegeheim
429	Gießen	Ja	2021-01-25	Krankenhaus	Intensivstation
430	Gießen	Ja	2021-01-27	Krankenhaus	Intensivstation
431	Gießen	Ja	2021-01-27	Krankenhaus	Intensivstation
432	Gießen	Ja	2021-01-27	Pflegeheim
433	Gießen	Ja	2021-01-26	Krankenhaus	Intensivstation
434	Gießen	Ja	2020-12-07	Krankenhaus	?
435	Gießen	Ja	2021-01-26	Krankenhaus	Normalstation
436	Gießen	Ja	2021-01-25	Krankenhaus	Palliativstation
437	Gießen	Ja	2021-01-23	Krankenhaus	Intensivstation
438	Gießen	Ja	2021-01-25	Krankenhaus	Intensivstation
439	Gießen	Ja	2021-01-16	Krankenhaus	Intensivstation
440	Gießen	Ja	2021-01-21	Krankenhaus	Intensivstation
441	Gießen	Ja	2021-02-22	Krankenhaus	Normalstation
442	Gießen	Ja	2021-01-23	Krankenhaus	Intensivstation
443	Gießen	Ja	2021-01-07	Krankenhaus	Normalstation
444	Gießen	Ja	2021-01-20	Krankenhaus	Intensivstation
445	Gießen	Ja	2021-01-21	Krankenhaus	Intensivstation
446	Gießen	ja	2021-01-19	Pflegeheim
447	Gießen	Ja	2021-01-21	Krankenhaus	?
448	Gießen	Ja	2021-01-18	Krankenhaus	Intensivstation
449	Gießen	Ja	2020-12-08	Krankenhaus	Intensivstation
450	Gießen	Ja	2021-01-05	Krankenhaus	Intensivstation
451	Gießen	Ja	2021-04-28	Krankenhaus	Intensivstation
452	Gießen	Ja	2021-04-28	Krankenhaus	?
453	Gießen	Ja	2021-04-22	Krankenhaus	?
454	Gießen	Ja	2021-04-03	Krankenhaus	Intensivstation
455	Gießen	Ja	2021-04-27	Pflegeheim
456	Gießen	Ja	2021-04-26	Krankenhaus	Intensivstation
457	Gießen	Ja	2021-04-26	Krankenhaus	Intensivstation
458	Gießen	Ja	2021-04-21	Krankenhaus	Intensivstation
459	Gießen	Ja	2021-04-19	Krankenhaus	Intensivstation
460	Gießen	Ja	2021-04-18	Krankenhaus	?
461	Gießen	Ja	2021-01-18	Krankenhaus	Intensivstation
462	Gießen	Ja	2021-03-15	Krankenhaus	Intensivstation
463	Gießen	Ja	2021-04-17	Krankenhaus	Intensivstation
464	Gießen	Ja	2021-03-26	Krankenhaus	Normalstation
465	Gießen	Ja	2021-04-13	Krankenhaus	Intensivstation
466	Gießen	Ja	2021-04-08	Krankenhaus	Intensivstation
467	Gießen	Ja	2021-04-08	Krankenhaus	Intensivstation
468	Gießen	Ja	2021-04-08	Krankenhaus	Normalstation
469	Gießen	Ja	2021-04-07	Krankenhaus	Intensivstation
470	Gießen	Ja	2021-04-05	Krankenhaus	?
471	Gießen	Ja	2021-03-28	Krankenhaus	Intensivstation
